# Supplementary material for: Proteomic analysis of the Theileria annulata schizont
Source: Int J Parasitol. 2013 Feb;43(2):173–80. doi: 10.1016/j.ijpara.2012.10.017 (PMC3572392; doi:10.1016/j.ijpara.2012.10.017)
Supplement: Supplementary data 1 [file mmc1.xlsx]

## Sheet: Tabelle1
Supplementary Table S1. List of Theileria annulata schizont proteins isolated using different extraction methods (whole parasite lysis or Triton X-144 extraction; see Materials and methods) and identified by 1-D gel LC-MS/MS.
Slice	Accession number (GeneDB)	Description	Score	Mass	Queries matched	Seq. cov. (%)	pI		Link to TheileriaDB	Detected in
7	TA12105	|||heat shock protein 90, putative|Theileria annulata|chr 02|||Manual	2804	84172	97	65.4	5.02		http://www.genedb.org/genedb/Search?organism=annulata&name=TA12105	DP2
36	TA11610	|||heat shock 70 kDa protein|Theileria annulata|chr 02|||Manual	2581	71419	83	66.7	5.31		http://www.genedb.org/genedb/Search?organism=annulata&name=TA11610	WPL
14	TA15750	|||actin 1, putative|Theileria annulata|chr 02|||Manual	2120	42256	78	77.1	5.07		http://www.genedb.org/genedb/Search?organism=annulata&name=TA15750	DP2
20	TA11105	|||glutamate dehydrogenase, putative|Theileria annulata|chr 04|||Manual	2106	133997	83	46.3	5.82		http://www.genedb.org/genedb/Search?organism=annulata&name=TA11105	WPL
6	TA21430	|||importin (karyopherin) beta, putative|Theileria annulata|chr 01|||Manual	2062	149519	65	44.2	5.67		http://www.genedb.org/genedb/Search?organism=annulata&name=TA21430	DP2
29	TA12105	|||heat shock protein 90, putative|Theileria annulata|chr 02|||Manual	2054	84172	78	57.2	5.02		http://www.genedb.org/genedb/Search?organism=annulata&name=TA12105	WPL
4	TA12105	|||heat shock protein 90, putative|Theileria annulata|chr 02|||Manual	2054	84172	62	59.1	5.02		http://www.genedb.org/genedb/Search?organism=annulata&name=TA12105	DP1
54	TA10425	|||enolase, putative|Theileria annulata|chr 04|||Manual	2047	48528	55	61.1	6.17		http://www.genedb.org/genedb/Search?organism=annulata&name=TA10425	WPL
9	TA08145	|||glyceraldehyde-3-phosphate dehydrogenase, putative|Theileria annulata|chr 04|||Manual	2039	36741	65	82.6	6.75		http://www.genedb.org/genedb/Search?organism=annulata&name=TA08145	AP1
5	TA11610	|||heat shock 70 kDa protein|Theileria annulata|chr 02|||Manual	1943	71419	61	54.8	5.31		http://www.genedb.org/genedb/Search?organism=annulata&name=TA11610	AP1
49	TA06720	|||elongation factor 1 alpha, putative|Theileria annulata|chr 01|||Manual	1866	49838	66	63.6	9.06		http://www.genedb.org/genedb/Search?organism=annulata&name=TA06720	WPL
63	TA08145	|||glyceraldehyde-3-phosphate dehydrogenase, putative|Theileria annulata|chr 04|||Manual	1819	36741	54	83.5	6.75		http://www.genedb.org/genedb/Search?organism=annulata&name=TA08145	WPL
5	TA11105	|||glutamate dehydrogenase, putative|Theileria annulata|chr 04|||Manual	1793	133997	71	50.4	5.82		http://www.genedb.org/genedb/Search?organism=annulata&name=TA11105	DP2
38	TA14920	|||heat shock protein HSP70 homologue, putative|Theileria annulata|chr 02|||Manual	1730	74313	49	49	5.95		http://www.genedb.org/genedb/Search?organism=annulata&name=TA14920	WPL
2	TA13950	|||pyrophosphate--fructose 6-phosphate 1-phosphotransferase alpha subunit, putative|Theileria annulata|chr 02|||Manual	1690	193934	53	28.9	6.25		http://www.genedb.org/genedb/Search?organism=annulata&name=TA13950	AP1
43	TA04450	|||protein disulphide isomerase, putative|Theileria annulata|chr 03|||Manual	1689	62446	54	66	5.2		http://www.genedb.org/genedb/Search?organism=annulata&name=TA04450	WPL
4	TA12105	|||heat shock protein 90, putative|Theileria annulata|chr 02|||Manual	1688	84172	63	51.8	5.02		http://www.genedb.org/genedb/Search?organism=annulata&name=TA12105	AP1
2	TA11105	|||glutamate dehydrogenase, putative|Theileria annulata|chr 04|||Manual	1550	133997	59	45.7	5.82		http://www.genedb.org/genedb/Search?organism=annulata&name=TA11105	AP1
4	TA11715	|||importin-like protein, putative|Theileria annulata|chr 02|||Manual	1467	149279	53	36.1	5.49		http://www.genedb.org/genedb/Search?organism=annulata&name=TA11715	DP2
55	TA15750	|||actin 1, putative|Theileria annulata|chr 02|||Manual	1440	42256	61	82.4	5.07		http://www.genedb.org/genedb/Search?organism=annulata&name=TA15750	WPL
61	TA20060	|||fructose-bisphosphate aldolase 2, putative|Theileria annulata|chr 01|||Manual	1403	42285	40	62.9	8.1		http://www.genedb.org/genedb/Search?organism=annulata&name=TA20060	WPL
18	TA06470	|||chaperone protein (HSP90 homologue), putative|Theileria annulata|chr 01|||Manual	1399	115840	55	43.1	5.06		http://www.genedb.org/genedb/Search?organism=annulata&name=TA06470	WPL
18	TA18055	|||hypothetical protein, conserved|Theileria annulata|chr 03|||Manual	1329	33961	104	76.1	7.83		http://www.genedb.org/genedb/Search?organism=annulata&name=TA18055	DP2
9	TA17925	|||fad-dependent glycerol-3-phosphate dehydrogenase, putative|Theileria annulata|chr 03|||Manual	1327	70239	57	67.8	8.7		http://www.genedb.org/genedb/Search?organism=annulata&name=TA17925	DP2
6	TA08045	|||RAN-binding protein, putative|Theileria annulata|chr 04|||Manual	1296	129873	47	36.8	6.21		http://www.genedb.org/genedb/Search?organism=annulata&name=TA08045	DP2
7	TA15750	|||actin 1, putative|Theileria annulata|chr 02|||Manual	1278	42256	49	76.9	5.07		http://www.genedb.org/genedb/Search?organism=annulata&name=TA15750	DP1
3	TA11105	|||glutamate dehydrogenase, putative|Theileria annulata|chr 04|||Manual	1255	133997	48	45	5.82		http://www.genedb.org/genedb/Search?organism=annulata&name=TA11105	DP1
26	TA20910	|||aminopeptidase n, putative|Theileria annulata|chr 01|||Manual	1213	112222	43	47.2	6.21		http://www.genedb.org/genedb/Search?organism=annulata&name=TA20910	WPL
9	TA09590	|||L-lactate dehydrogenase, putative|Theileria annulata|chr 01|||Manual	1212	40416	43	59.9	6.95		http://www.genedb.org/genedb/Search?organism=annulata&name=TA09590	AP1
3	TA21430	|||importin (karyopherin) beta, putative|Theileria annulata|chr 01|||Manual	1206	149519	38	33.4	5.67		http://www.genedb.org/genedb/Search?organism=annulata&name=TA21430	DP1
4	TA20405	|||elongation factor 2, putative|Theileria annulata|chr 01|||Manual	1194	93137	47	52.6	5.84		http://www.genedb.org/genedb/Search?organism=annulata&name=TA20405	AP1
6	TA04450	|||protein disulphide isomerase, putative|Theileria annulata|chr 03|||Manual	1185	62446	37	48.5	5.2		http://www.genedb.org/genedb/Search?organism=annulata&name=TA04450	AP1
26	TA20405	|||elongation factor 2, putative|Theileria annulata|chr 01|||Manual	1166	93137	37	47.8	5.84		http://www.genedb.org/genedb/Search?organism=annulata&name=TA20405	WPL
8	TA10425	|||enolase, putative|Theileria annulata|chr 04|||Manual	1153	48528	30	54.8	6.17		http://www.genedb.org/genedb/Search?organism=annulata&name=TA10425	AP1
2	TA06470	|||chaperone protein (HSP90 homologue), putative|Theileria annulata|chr 01|||Manual	1116	115840	37	35.1	5.06		http://www.genedb.org/genedb/Search?organism=annulata&name=TA06470	AP1
16	TA21330	|||glycerol-3-phosphate dehydrogenase (gpdh), putative|Theileria annulata|chr 01|||Manual	1071	42451	31	60.3	5.86		http://www.genedb.org/genedb/Search?organism=annulata&name=TA21330	DP2
27	TA06500	|||transitional endoplasmic reticulum ATPase (CDC48 homologue), putative|Theileria annulata|chr 01|||Manual	1065	92274	34	45	5.15		http://www.genedb.org/genedb/Search?organism=annulata&name=TA06500	WPL
4	TA11610	|||heat shock 70 kDa protein|Theileria annulata|chr 02|||Manual	1045	71419	38	53.7	5.31		http://www.genedb.org/genedb/Search?organism=annulata&name=TA11610	P
67	TA09590	|||L-lactate dehydrogenase, putative|Theileria annulata|chr 01|||Manual	1045	40416	42	60.8	6.95		http://www.genedb.org/genedb/Search?organism=annulata&name=TA09590	WPL
133	TA06690	|||ubiquitin, putative|Theileria annulata|chr 01|||Manual	1015	17935	41	53.5	7.88		http://www.genedb.org/genedb/Search?organism=annulata&name=TA06690	WPL
133	TA16165	|||ubiquitin/60S ribosomal fusion protein, putative|Theileria annulata|chr 01|||Manual	1015	15211	40	55	9.83		http://www.genedb.org/genedb/Search?organism=annulata&name=TA16165	WPL
5	TA17925	|||fad-dependent glycerol-3-phosphate dehydrogenase, putative|Theileria annulata|chr 03|||Manual	998	70239	37	58.5	8.7		http://www.genedb.org/genedb/Search?organism=annulata&name=TA17925	DP1
34	TA10500	|||heat-shock (HSP70 homologue) protein, putative|Theileria annulata|chr 04|||Manual	953	73002	39	44.4	5.15		http://www.genedb.org/genedb/Search?organism=annulata&name=TA10500	WPL
59	TA06655	|||phosphoglycerate kinase (PGK1 homologue), putative|Theileria annulata|chr 01|||Manual	948	45331	29	59.5	6.63		http://www.genedb.org/genedb/Search?organism=annulata&name=TA06655	WPL
23	TA21430	|||importin (karyopherin) beta, putative|Theileria annulata|chr 01|||Manual	915	149519	39	32.5	5.67		http://www.genedb.org/genedb/Search?organism=annulata&name=TA21430	WPL
8	TA06655	|||phosphoglycerate kinase (PGK1 homologue), putative|Theileria annulata|chr 01|||Manual	905	45331	30	59.2	6.63		http://www.genedb.org/genedb/Search?organism=annulata&name=TA06655	AP1
46	TA20945	|||ATP synthase beta chain, mitochondrial precursor, putative|Theileria annulata|chr 01|||Manual	895	63197	22	47.3	6.75		http://www.genedb.org/genedb/Search?organism=annulata&name=TA20945	WPL
42	TA07065	|||chaperonin (HSP60), putative|Theileria annulata|chr 04|||Manual	894	63528	29	51.3	5.81		http://www.genedb.org/genedb/Search?organism=annulata&name=TA07065	WPL
6	TA12460	|||isoleucyl-tRNA synthetase, putative|Theileria annulata|chr 02|||Manual	893	132470	41	39.1	6.44		http://www.genedb.org/genedb/Search?organism=annulata&name=TA12460	DP2
7	TA06720	|||elongation factor 1 alpha, putative|Theileria annulata|chr 01|||Manual	889	49838	44	71.7	9.06		http://www.genedb.org/genedb/Search?organism=annulata&name=TA06720	AP1
53	TA04190	|||DEAD-box family helicase, putative|Theileria annulata|chr 03|||Manual	865	51035	27	67.4	6.05		http://www.genedb.org/genedb/Search?organism=annulata&name=TA04190	WPL
6	TA19555	|||sortilin-like protein, putative|Theileria annulata|chr 01|||Manual	833	97215	29	40.8	5.73		http://www.genedb.org/genedb/Search?organism=annulata&name=TA19555	DP2
95	TA17250	|||peroxiredoxin 1, putative|Theileria annulata|chr 04|||Manual	812	22046	24	72.2	6.82		http://www.genedb.org/genedb/Search?organism=annulata&name=TA17250	WPL
31	TA04765	|||DEAD-box family (RNA) helicase, putative|Theileria annulata|chr 03|||Manual	807	89824	34	43.7	9.21		http://www.genedb.org/genedb/Search?organism=annulata&name=TA04765	WPL
10	TA18055	|||hypothetical protein, conserved|Theileria annulata|chr 03|||Manual	803	33961	46	70.7	7.83		http://www.genedb.org/genedb/Search?organism=annulata&name=TA18055	DP1
4	TA20910	|||aminopeptidase n, putative|Theileria annulata|chr 01|||Manual	802	112222	34	36	6.21		http://www.genedb.org/genedb/Search?organism=annulata&name=TA20910	AP1
11	TA12120	|||hypothetical protein, conserved|Theileria annulata|chr 02|||Manual	801	64707	21	36.8	6.86		http://www.genedb.org/genedb/Search?organism=annulata&name=TA12120	DP2
7	TA10425	|||enolase, putative|Theileria annulata|chr 04|||Manual	798	48528	19	35.7	6.17		http://www.genedb.org/genedb/Search?organism=annulata&name=TA10425	DP1
8	TA15750	|||actin 1, putative|Theileria annulata|chr 02|||Manual	797	42256	30	72.3	5.07		http://www.genedb.org/genedb/Search?organism=annulata&name=TA15750	AP1
5	TA08950	|||importin-alpha, putative|Theileria annulata|chr 04|||Manual	786	140066	26	22.2	6.37		http://www.genedb.org/genedb/Search?organism=annulata&name=TA08950	DP2
53	TA13910	|||60S ribosomal subunit protein L4/L1, putative|Theileria annulata|chr 02|||Manual	773	46236	21	44.6	11.11		http://www.genedb.org/genedb/Search?organism=annulata&name=TA13910	WPL
14	TA10425	|||enolase, putative|Theileria annulata|chr 04|||Manual	770	48528	26	46.2	6.17		http://www.genedb.org/genedb/Search?organism=annulata&name=TA10425	DP2
68	TA21355	|||ribosomal phosphoprotein P0, putative|Theileria annulata|chr 01|||Manual	764	34006	24	72.5	5.43		http://www.genedb.org/genedb/Search?organism=annulata&name=TA21355	WPL
21	TA15190	|||small GTP-binding protein, Rab family, putative|Theileria annulata|chr 02|||Manual	755	24959	21	64.4	6.62		http://www.genedb.org/genedb/Search?organism=annulata&name=TA15190	DP2
41	TA17970	|||t-complex protein beta subunit, putative|Theileria annulata|chr 03|||Manual	754	60753	29	54.7	5.63		http://www.genedb.org/genedb/Search?organism=annulata&name=TA17970	WPL
45	TA12345	|||T-complex protein 1 epsilon subunit, putative|Theileria annulata|chr 02|||Manual	745	59229	22	45	5.49		http://www.genedb.org/genedb/Search?organism=annulata&name=TA12345	WPL
74	TA18055	|||hypothetical protein, conserved|Theileria annulata|chr 03|||Manual	745	33961	28	65	7.83		http://www.genedb.org/genedb/Search?organism=annulata&name=TA18055	WPL
78	TA14895	|||60S ribosomal protein l7a, putative|Theileria annulata|chr 02|||Manual	738	30481	26	57.1	10.33		http://www.genedb.org/genedb/Search?organism=annulata&name=TA14895	WPL
9	TA11610	|||heat shock 70 kDa protein|Theileria annulata|chr 02|||Manual	730	71419	32	46.4	5.31		http://www.genedb.org/genedb/Search?organism=annulata&name=TA11610	DP2
13	TA08335	|||tubulin alpha chain, putative|Theileria annulata|chr 04|||Manual	727	48942	15	46.1	5.22		http://www.genedb.org/genedb/Search?organism=annulata&name=TA08335	DP2
13	TA11565	|||cysteine proteinase, putative|Theileria annulata|chr 02|||Manual	705	47325	38	47.5	7.63		http://www.genedb.org/genedb/Search?organism=annulata&name=TA11565	DP2
10	TA15940	|||chaperone, putative|Theileria annulata|chr 02|||Manual	693	61393	29	47.4	6.13		http://www.genedb.org/genedb/Search?organism=annulata&name=TA15940	DP2
70	TA16185	|||haloacid dehalogenase-like family hydrolase, putative|Theileria annulata|chr 01|||Manual	681	31909	24	38.5	4.78		http://www.genedb.org/genedb/Search?organism=annulata&name=TA16185	WPL
6	TA07065	|||chaperonin (HSP60), putative|Theileria annulata|chr 04|||Manual	679	63528	18	36.2	5.81		http://www.genedb.org/genedb/Search?organism=annulata&name=TA07065	AP1
10	TA03370	|||T-complex protein 1 subunit, putative|Theileria annulata|chr 03|||Manual	677	63820	19	37.5	5.3		http://www.genedb.org/genedb/Search?organism=annulata&name=TA03370	DP2
118	TA07845	|||histone H2A, putative|Theileria annulata|chr 04|||Manual	673	13498	23	60.6	10.53		http://www.genedb.org/genedb/Search?organism=annulata&name=TA07845	WPL
13	TA19600	|||cyclophilin 1, putative|Theileria annulata|chr 01|||Manual	668	25978	24	45.6	9.28		http://www.genedb.org/genedb/Search?organism=annulata&name=TA19600	AP1
40	TA03370	|||T-complex protein 1 subunit, putative|Theileria annulata|chr 03|||Manual	664	63820	15	30.9	5.3		http://www.genedb.org/genedb/Search?organism=annulata&name=TA03370	WPL
17	TA16185	|||haloacid dehalogenase-like family hydrolase, putative|Theileria annulata|chr 01|||Manual	663	31909	33	58.3	4.78		http://www.genedb.org/genedb/Search?organism=annulata&name=TA16185	DP2
94	TA08955	|||small GTPase, putative|Theileria annulata|chr 04|||Manual	645	22161	22	75.4	8.85		http://www.genedb.org/genedb/Search?organism=annulata&name=TA08955	WPL
5	TA06395	|||hypothetical protein, conserved|Theileria annulata|chr 01|||Manual	644	141640	21	20.1	5.9		http://www.genedb.org/genedb/Search?organism=annulata&name=TA06395	DP2
20	TA18180	|||small GTP-binding protein Rab1, putative|Theileria annulata|chr 03|||Manual	644	24755	17	53.6	8.22		http://www.genedb.org/genedb/Search?organism=annulata&name=TA18180	DP2
9	TA16185	|||haloacid dehalogenase-like family hydrolase, putative|Theileria annulata|chr 01|||Manual	640	31909	26	39.9	4.78		http://www.genedb.org/genedb/Search?organism=annulata&name=TA16185	DP1
13	TA17250	|||peroxiredoxin 1, putative|Theileria annulata|chr 04|||Manual	633	22046	21	77.8	6.82		http://www.genedb.org/genedb/Search?organism=annulata&name=TA17250	AP1
90	TA08340	|||40S ribosomal protein S3, putative|Theileria annulata|chr 04|||Manual	630	24142	17	60.6	10		http://www.genedb.org/genedb/Search?organism=annulata&name=TA08340	WPL
33	TA06605	|||threonyl-tRNA synthetase, putative|Theileria annulata|chr 01|||Manual	623	86642	23	29.1	5.88		http://www.genedb.org/genedb/Search?organism=annulata&name=TA06605	WPL
27	TA21260	|||glutaredoxin, putative|Theileria annulata|chr 01|||Manual	615	17781	33	64.2	8.72		http://www.genedb.org/genedb/Search?organism=annulata&name=TA21260	DP2
8	TA08650	|||hypothetical protein, conserved|Theileria annulata|chr 04|||Manual	613	106627	25	27.2	7.92		http://www.genedb.org/genedb/Search?organism=annulata&name=TA08650	DP2
3	TA12185	|||falcilysin, putative|Theileria annulata|chr 02|||Manual	611	135862	19	18	5.98		http://www.genedb.org/genedb/Search?organism=annulata&name=TA12185	AP1
6	TA10235	|||valyl-tRNA synthetase, putative|Theileria annulata|chr 04|||Manual	602	109346	25	31.2	6.6		http://www.genedb.org/genedb/Search?organism=annulata&name=TA10235	DP2
22	TA10240	|||eukaryotic translation initiation factor 3 (subunit 8), putative|Theileria annulata|chr 04|||Manual	599	109099	26	24.8	5.88		http://www.genedb.org/genedb/Search?organism=annulata&name=TA10240	WPL
3	TA04775	|||clathrin heavy chain, putative|Theileria annulata|chr 03|||Manual	597	238933	27	14.6	5.56		http://www.genedb.org/genedb/Search?organism=annulata&name=TA04775	DP2
77	TA17795	|||40s ribosomal protein s3a, putative|Theileria annulata|chr 03|||Manual	589	29882	22	61.1	9.79		http://www.genedb.org/genedb/Search?organism=annulata&name=TA17795	WPL
8	TA20060	|||fructose-bisphosphate aldolase 2, putative|Theileria annulata|chr 01|||Manual	586	42285	16	43.5	8.1		http://www.genedb.org/genedb/Search?organism=annulata&name=TA20060	AP1
21	TA12745	|||Lon protease homolog 2, mitochondrial precursor, putative|Theileria annulata|chr 02|||Manual	583	123512	17	18.1	6.22		http://www.genedb.org/genedb/Search?organism=annulata&name=TA12745	WPL
28	TA12520	|||hypothetical protein|Theileria annulata|chr 02|||Manual	582	65534	17	26.4	4.56		http://www.genedb.org/genedb/Search?organism=annulata&name=TA12520	WPL
33	TA15995	|||long-chain acyl-coa synthetase, putative|Theileria annulata|chr 02|||Manual	573	80083	19	33	8.2		http://www.genedb.org/genedb/Search?organism=annulata&name=TA15995	WPL
44	TA03225	|||T-complex polypeptide 1, putative|Theileria annulata|chr 03|||Manual	567	60142	11	27.4	6.02		http://www.genedb.org/genedb/Search?organism=annulata&name=TA03225	WPL
26	TA05060	|||ribonucleoside-diphosphate reductase large chain, putative|Theileria annulata|chr 03|||Manual	567	102379	27	33.8	6.21		http://www.genedb.org/genedb/Search?organism=annulata&name=TA05060	WPL
77	TA14115	|||14-3-3 protein homologue, putative|Theileria annulata|chr 02|||Manual	565	29522	15	49.2	4.92		http://www.genedb.org/genedb/Search?organism=annulata&name=TA14115	WPL
46	TA04045	|||glucose-6-phosphate isomerase, putative|Theileria annulata|chr 03|||Manual	565	63810	25	35.2	6.01		http://www.genedb.org/genedb/Search?organism=annulata&name=TA04045	WPL
49	TA11975	|||mitochondrial processing peptidase alpha subunit, putative|Theileria annulata|chr 02|||Manual	565	59350	11	25.1	6.21		http://www.genedb.org/genedb/Search?organism=annulata&name=TA11975	WPL
10	TA17795	|||40s ribosomal protein s3a, putative|Theileria annulata|chr 03|||Manual	565	29882	17	55.3	9.79		http://www.genedb.org/genedb/Search?organism=annulata&name=TA17795	AP1
9	TA15995	|||long-chain acyl-coa synthetase, putative|Theileria annulata|chr 02|||Manual	564	80083	25	41.9	8.2		http://www.genedb.org/genedb/Search?organism=annulata&name=TA15995	DP2
37	TA20460	|||tryptophanyl-trna synthetase, putative|Theileria annulata|chr 01|||Manual	561	66676	25	52	5.98		http://www.genedb.org/genedb/Search?organism=annulata&name=TA20460	WPL
8	TA19935	|||importin beta-1 subunit, putative|Theileria annulata|chr 01|||Manual	560	98843	24	27.8	4.73		http://www.genedb.org/genedb/Search?organism=annulata&name=TA19935	DP2
37	TA06845	|||heat-shock protein, putative|Theileria annulata|chr 01|||Manual	557	83377	17	24.7	6.4		http://www.genedb.org/genedb/Search?organism=annulata&name=TA06845	WPL
10	TA10370	|||vacuolar H+-ATPase, a subunit, putative|Theileria annulata|chr 04|||Manual	554	71555	17	26.9	6.22		http://www.genedb.org/genedb/Search?organism=annulata&name=TA10370	DP2
3	TA12460	|||isoleucyl-tRNA synthetase, putative|Theileria annulata|chr 02|||Manual	554	132470	23	22	6.44		http://www.genedb.org/genedb/Search?organism=annulata&name=TA12460	DP1
2	TA11715	|||importin-like protein, putative|Theileria annulata|chr 02|||Manual	552	149279	23	22.1	5.49		http://www.genedb.org/genedb/Search?organism=annulata&name=TA11715	DP1
80	TA10465	|||phosphoglycerate mutase, putative|Theileria annulata|chr 04|||Manual	552	32085	25	46.9	8.24		http://www.genedb.org/genedb/Search?organism=annulata&name=TA10465	WPL
31	TA12525	|||Theileria-specific hypothetical protein family member, putative|Theileria annulata|chr 02|||Manual	551	75439	19	33.6	5.01		http://www.genedb.org/genedb/Search?organism=annulata&name=TA12525	WPL
6	TA06720	|||elongation factor 1 alpha, putative|Theileria annulata|chr 01|||Manual	549	49838	21	44.2	9.06		http://www.genedb.org/genedb/Search?organism=annulata&name=TA06720	P
8	TA06605	|||threonyl-tRNA synthetase, putative|Theileria annulata|chr 01|||Manual	544	86642	26	31.2	5.88		http://www.genedb.org/genedb/Search?organism=annulata&name=TA06605	DP2
12	TA06720	|||elongation factor 1 alpha, putative|Theileria annulata|chr 01|||Manual	544	49838	21	46.7	9.06		http://www.genedb.org/genedb/Search?organism=annulata&name=TA06720	DP2
10	TA12845	|||eukaryotic translation initiation factor 3, subunit 6, putative|Theileria annulata|chr 02|||Manual	541	63527	26	46.9	6.34		http://www.genedb.org/genedb/Search?organism=annulata&name=TA12845	DP2
21	TA12425	|||eukaryotic translation initiation factor 3 subunit II, putative|Theileria annulata|chr 02|||Manual	539	27962	15	66.4	4.93		http://www.genedb.org/genedb/Search?organism=annulata&name=TA12425	DP2
21	TA06865	|||small GTP-binding protein (RAN subfamily), putative|Theileria annulata|chr 01|||Manual	536	24310	19	69.7	8.29		http://www.genedb.org/genedb/Search?organism=annulata&name=TA06865	DP2
49	TA19800	|||hexokinase 1, putative|Theileria annulata|chr 01|||Manual	535	54399	26	48.9	6.43		http://www.genedb.org/genedb/Search?organism=annulata&name=TA19800	WPL
11	TA12345	|||T-complex protein 1 epsilon subunit, putative|Theileria annulata|chr 02|||Manual	529	59229	21	59	5.49		http://www.genedb.org/genedb/Search?organism=annulata&name=TA12345	DP2
66	TA21330	|||glycerol-3-phosphate dehydrogenase (gpdh), putative|Theileria annulata|chr 01|||Manual	523	42451	22	56.3	5.86		http://www.genedb.org/genedb/Search?organism=annulata&name=TA21330	WPL
125	TA10535	|||histone H4, putative|Theileria annulata|chr 04|||Manual	520	11362	31	70.9	11.36		http://www.genedb.org/genedb/Search?organism=annulata&name=TA10535	WPL
4	TA06500	|||transitional endoplasmic reticulum ATPase (CDC48 homologue), putative|Theileria annulata|chr 01|||Manual	519	92274	20	28.3	5.15		http://www.genedb.org/genedb/Search?organism=annulata&name=TA06500	AP1
5	TA11610	|||heat shock 70 kDa protein|Theileria annulata|chr 02|||Manual	519	71419	17	32.7	5.31		http://www.genedb.org/genedb/Search?organism=annulata&name=TA11610	DP1
5	TA10500	|||heat-shock (HSP70 homologue) protein, putative|Theileria annulata|chr 04|||Manual	518	73002	18	29.8	5.15		http://www.genedb.org/genedb/Search?organism=annulata&name=TA10500	AP1
5	TA11580	|||dynamin-like protein, putative|Theileria annulata|chr 02|||Manual	509	80702	16	29.8	6.93		http://www.genedb.org/genedb/Search?organism=annulata&name=TA11580	DP1
39	TA05850	|||hypothetical protein, conserved|Theileria annulata|chr 01|||Manual	507	43445	16	58	4.68		http://www.genedb.org/genedb/Search?organism=annulata&name=TA05850	WPL
84	TA13460	|||40S ribosomal subunit protein S6, putative|Theileria annulata|chr 02|||Manual	504	25481	16	42.2	10.91		http://www.genedb.org/genedb/Search?organism=annulata&name=TA13460	WPL
6	TA14920	|||heat shock protein HSP70 homologue, putative|Theileria annulata|chr 02|||Manual	503	74313	16	29.5	5.95		http://www.genedb.org/genedb/Search?organism=annulata&name=TA14920	AP1
6	TA12120	|||hypothetical protein, conserved|Theileria annulata|chr 02|||Manual	502	64707	13	32.1	6.86		http://www.genedb.org/genedb/Search?organism=annulata&name=TA12120	DP1
3	TA08045	|||RAN-binding protein, putative|Theileria annulata|chr 04|||Manual	501	129873	20	21.5	6.21		http://www.genedb.org/genedb/Search?organism=annulata&name=TA08045	DP1
24	TA10235	|||valyl-tRNA synthetase, putative|Theileria annulata|chr 04|||Manual	498	109346	16	17.6	6.6		http://www.genedb.org/genedb/Search?organism=annulata&name=TA10235	WPL
14	TA07845	|||histone H2A, putative|Theileria annulata|chr 04|||Manual	498	13498	10	59.1	10.53		http://www.genedb.org/genedb/Search?organism=annulata&name=TA07845	P
4	TA17020	|||iron-responsive element binding protein/aconitase, putative|Theileria annulata|chr 01|||Manual	494	102428	18	26.8	6.79		http://www.genedb.org/genedb/Search?organism=annulata&name=TA17020	AP1
3	TA12520	|||hypothetical protein|Theileria annulata|chr 02|||Manual	488	65534	17	21.8	4.56		http://www.genedb.org/genedb/Search?organism=annulata&name=TA12520	AP1
43	TA19585	|||chaperonin containing tcp-1 delta subunit, putative|Theileria annulata|chr 01|||Manual	485	58128	16	35	6.19		http://www.genedb.org/genedb/Search?organism=annulata&name=TA19585	WPL
17	TA07650	|||guanine-nucleotide binding protein, putative|Theileria annulata|chr 04|||Manual	484	37051	18	60.1	7.05		http://www.genedb.org/genedb/Search?organism=annulata&name=TA07650	DP2
12	TA13315	|||tubulin beta chain, putative|Theileria annulata|chr 02|||Manual	483	49729	17	41.2	4.85		http://www.genedb.org/genedb/Search?organism=annulata&name=TA13315	DP2
12	TA08215	|||hypothetical protein, conserved|Theileria annulata|chr 04|||Manual	478	50235	21	42.6	5.04		http://www.genedb.org/genedb/Search?organism=annulata&name=TA08215	DP2
44	TA05370	|||hypothetical protein, conserved|Theileria annulata|chr 03|||Manual	478	57670	22	47.9	9.09		http://www.genedb.org/genedb/Search?organism=annulata&name=TA05370	WPL
39	TA18515	|||hypothetical protein, conserved|Theileria annulata|chr 03|||Manual	477	62752	21	43.5	5.81		http://www.genedb.org/genedb/Search?organism=annulata&name=TA18515	WPL
17	TA20640	|||HSP70 chaperone, putative|Theileria annulata|chr 01|||Manual	472	117118	25	27.8	5.28		http://www.genedb.org/genedb/Search?organism=annulata&name=TA20640	WPL
19	TA07930	|||hypothetical protein|Theileria annulata|chr 04|||Manual	471	27567	20	50.2	8.76		http://www.genedb.org/genedb/Search?organism=annulata&name=TA07930	DP2
9	TA20460	|||tryptophanyl-trna synthetase, putative|Theileria annulata|chr 01|||Manual	470	66676	30	49.4	5.98		http://www.genedb.org/genedb/Search?organism=annulata&name=TA20460	DP2
32	TA11580	|||dynamin-like protein, putative|Theileria annulata|chr 02|||Manual	469	80702	17	25.1	6.93		http://www.genedb.org/genedb/Search?organism=annulata&name=TA11580	WPL
12	TA19800	|||hexokinase 1, putative|Theileria annulata|chr 01|||Manual	468	54399	22	38.6	6.43		http://www.genedb.org/genedb/Search?organism=annulata&name=TA19800	DP2
5	TA15995	|||long-chain acyl-coa synthetase, putative|Theileria annulata|chr 02|||Manual	467	80083	17	27.1	8.2		http://www.genedb.org/genedb/Search?organism=annulata&name=TA15995	DP1
10	TA10465	|||phosphoglycerate mutase, putative|Theileria annulata|chr 04|||Manual	466	32085	20	46.2	8.24		http://www.genedb.org/genedb/Search?organism=annulata&name=TA10465	AP1
116	TA14155	|||histone H2A variant, putative|Theileria annulata|chr 02|||Manual	466	15726	18	52.6	10.68		http://www.genedb.org/genedb/Search?organism=annulata&name=TA14155	WPL
21	TA08575	|||vesicle-associated membrane protein, putative|Theileria annulata|chr 04|||Manual	463	25201	17	69.5	9.32		http://www.genedb.org/genedb/Search?organism=annulata&name=TA08575	DP2
85	TA12425	|||eukaryotic translation initiation factor 3 subunit II, putative|Theileria annulata|chr 02|||Manual	460	27962	12	43.9	4.93		http://www.genedb.org/genedb/Search?organism=annulata&name=TA12425	WPL
9	TA07650	|||guanine-nucleotide binding protein, putative|Theileria annulata|chr 04|||Manual	460	37051	15	36.9	7.05		http://www.genedb.org/genedb/Search?organism=annulata&name=TA07650	DP1
110	TA19600	|||cyclophilin 1, putative|Theileria annulata|chr 01|||Manual	460	25978	18	39.5	9.28		http://www.genedb.org/genedb/Search?organism=annulata&name=TA19600	WPL
4	TA12100	|||heat shock protein, putative|Theileria annulata|chr 02|||Manual	459	93115	14	22.7	5.09		http://www.genedb.org/genedb/Search?organism=annulata&name=TA12100	AP1
35	TA06545	|||polyadenylate (poly(A)) binding protein, putative|Theileria annulata|chr 01|||Manual	458	74489	16	28.6	8.66		http://www.genedb.org/genedb/Search?organism=annulata&name=TA06545	WPL
88	TA06865	|||small GTP-binding protein (RAN subfamily), putative|Theileria annulata|chr 01|||Manual	456	24310	13	47.9	8.29		http://www.genedb.org/genedb/Search?organism=annulata&name=TA06865	WPL
106	TA17895	|||40S ribosomal protein s19, putative|Theileria annulata|chr 03|||Manual	455	19743	17	43.2	10.22		http://www.genedb.org/genedb/Search?organism=annulata&name=TA17895	WPL
9	TA20900	|||acidic leucine-rich nuclear phosphoprotein 32 family, putative|Theileria annulata|chr 01|||Manual	454	31340	10	35.5	4.02		http://www.genedb.org/genedb/Search?organism=annulata&name=TA20900	AP1
14	TA11470	|||eukaryotic translation initiation factor 4a, putative|Theileria annulata|chr 02|||Manual	453	45733	15	43	5.55		http://www.genedb.org/genedb/Search?organism=annulata&name=TA11470	DP2
13	TA18835	|||hypothetical protein|Theileria annulata|chr 03|||Manual	453	34313	21	29.1	9.29		http://www.genedb.org/genedb/Search?organism=annulata&name=TA18835	AP1
1	TA15580	|||hypothetical protein|Theileria annulata|chr 02|||Manual	450	212237	19	9.6	5.2		http://www.genedb.org/genedb/Search?organism=annulata&name=TA15580	AP1
106	TA18835	|||hypothetical protein|Theileria annulata|chr 03|||Manual	449	34313	20	30.8	9.29		http://www.genedb.org/genedb/Search?organism=annulata&name=TA18835	WPL
30	TA17020	|||iron-responsive element binding protein/aconitase, putative|Theileria annulata|chr 01|||Manual	446	102428	15	19.9	6.79		http://www.genedb.org/genedb/Search?organism=annulata&name=TA17020	WPL
46	TA18615	|||ATP synthase alpha chain heart isoform, mitochondrial precursor|Theileria annulata|chr 03|||Manual	444	59955	16	34.1	8.52		http://www.genedb.org/genedb/Search?organism=annulata&name=TA18615	WPL
4	TA06685	|||cation ATPase, putative|Theileria annulata|chr 01|||Manual	443	151183	20	19.5	5.5		http://www.genedb.org/genedb/Search?organism=annulata&name=TA06685	DP2
13	TA14775	|||glycerol kinase, putative|Theileria annulata|chr 02|||Manual	439	56642	10	30.2	7.1		http://www.genedb.org/genedb/Search?organism=annulata&name=TA14775	DP2
18	TA04375	|||prohibitin, putative|Theileria annulata|chr 03|||Manual	438	30350	13	49.5	8.78		http://www.genedb.org/genedb/Search?organism=annulata&name=TA04375	DP2
34	TA16270	|||hypothetical protein, conserved|Theileria annulata|chr 01|||Manual	437	64348	16	31.4	4.44		http://www.genedb.org/genedb/Search?organism=annulata&name=TA16270	WPL
15	TA12445	|||eukaryotic translation initation factor 3, putative|Theileria annulata|chr 02|||Manual	434	42840	11	36	5.11		http://www.genedb.org/genedb/Search?organism=annulata&name=TA12445	DP2
76	TA16305	|||translation elongation factor E1-F beta, putative|Theileria annulata|chr 01|||Manual	433	26931	14	48.3	4.56		http://www.genedb.org/genedb/Search?organism=annulata&name=TA16305	WPL
53	TA08335	|||tubulin alpha chain, putative|Theileria annulata|chr 04|||Manual	431	48942	10	35.9	5.22		http://www.genedb.org/genedb/Search?organism=annulata&name=TA08335	WPL
11	TA08450	|||vacuolar ATP synthase, subunit beta, putative|Theileria annulata|chr 04|||Manual	430	55379	15	37.7	5.01		http://www.genedb.org/genedb/Search?organism=annulata&name=TA08450	DP2
8	TA11580	|||dynamin-like protein, putative|Theileria annulata|chr 02|||Manual	426	80702	14	22.1	6.93		http://www.genedb.org/genedb/Search?organism=annulata&name=TA11580	DP2
69	TA07650	|||guanine-nucleotide binding protein, putative|Theileria annulata|chr 04|||Manual	426	37051	13	47.4	7.05		http://www.genedb.org/genedb/Search?organism=annulata&name=TA07650	WPL
7	TA11565	|||cysteine proteinase, putative|Theileria annulata|chr 02|||Manual	426	47325	20	41.2	7.63		http://www.genedb.org/genedb/Search?organism=annulata&name=TA11565	DP1
95	TA16000	|||40S ribosomal protein S8, putative|Theileria annulata|chr 02|||Manual	421	21276	11	53.3	10.6		http://www.genedb.org/genedb/Search?organism=annulata&name=TA16000	WPL
10	TA16400	|||chaperonin (T-complex protein 1 (TCP1), theta subunit homologue), putative|Theileria annulata|chr 01|||Manual	419	61049	12	18.1	5.87		http://www.genedb.org/genedb/Search?organism=annulata&name=TA16400	DP2
6	TA06720	|||elongation factor 1 alpha, putative|Theileria annulata|chr 01|||Manual	419	49838	17	50.9	9.06		http://www.genedb.org/genedb/Search?organism=annulata&name=TA06720	DP1
3	TA12520	|||hypothetical protein|Theileria annulata|chr 02|||Manual	417	65534	17	17.5	4.56		http://www.genedb.org/genedb/Search?organism=annulata&name=TA12520	P
21	TA13680	|||DNA replication licensing factor, putative|Theileria annulata|chr 02|||Manual	417	103715	16	22.5	7.83		http://www.genedb.org/genedb/Search?organism=annulata&name=TA13680	WPL
11	TA04450	|||protein disulphide isomerase, putative|Theileria annulata|chr 03|||Manual	416	62446	17	30.9	5.2		http://www.genedb.org/genedb/Search?organism=annulata&name=TA04450	DP2
49	TA19810	|||glucokinase, putative|Theileria annulata|chr 01|||Manual	416	54662	23	44.1	5.93		http://www.genedb.org/genedb/Search?organism=annulata&name=TA19810	WPL
15	TA15890	|||metallo-protease, putative|Theileria annulata|chr 02|||Manual	415	51849	14	22.4	8.99		http://www.genedb.org/genedb/Search?organism=annulata&name=TA15890	DP2
119	TA07290	|||histone H2B (variant 1), putative|Theileria annulata|chr 04|||Manual	415	13682	18	60.2	10.48		http://www.genedb.org/genedb/Search?organism=annulata&name=TA07290	WPL
7	TA04190	|||DEAD-box family helicase, putative|Theileria annulata|chr 03|||Manual	412	51035	13	35.9	6.05		http://www.genedb.org/genedb/Search?organism=annulata&name=TA04190	AP1
7	TA12430	|||beta adaptin, putative|Theileria annulata|chr 02|||Manual	410	99942	13	16.4	6.09		http://www.genedb.org/genedb/Search?organism=annulata&name=TA12430	DP2
121	TA12815	|||60S acidic ribosomal protein p2, putative|Theileria annulata|chr 02|||Manual	409	11556	7	70	4.18		http://www.genedb.org/genedb/Search?organism=annulata&name=TA12815	WPL
71	TA20900	|||acidic leucine-rich nuclear phosphoprotein 32 family, putative|Theileria annulata|chr 01|||Manual	406	31340	11	35.9	4.02		http://www.genedb.org/genedb/Search?organism=annulata&name=TA20900	WPL
11	TA08340	|||40S ribosomal protein S3, putative|Theileria annulata|chr 04|||Manual	404	24142	11	54.2	10		http://www.genedb.org/genedb/Search?organism=annulata&name=TA08340	AP1
59	TA10850	|||isocitrate dehydrogenase, putative|Theileria annulata|chr 04|||Manual	403	52086	15	40.7	8.83		http://www.genedb.org/genedb/Search?organism=annulata&name=TA10850	WPL
80	TA10515	|||40s ribosomal protein s4, putative|Theileria annulata|chr 04|||Manual	402	28931	18	47.6	9.86		http://www.genedb.org/genedb/Search?organism=annulata&name=TA10515	WPL
19	TA11570	|||ADP/ATP transporter, putatve|Theileria annulata|chr 02|||Manual	401	33716	13	45.8	9.83		http://www.genedb.org/genedb/Search?organism=annulata&name=TA11570	DP2
3	TA12105	|||heat shock protein 90, putative|Theileria annulata|chr 02|||Manual	399	84172	17	25.9	5.02		http://www.genedb.org/genedb/Search?organism=annulata&name=TA12105	P
3	TA11135	|||vesicle trafficking protein (SEC7 homologue), putative|Theileria annulata|chr 04|||Manual	398	216376	17	10.5	5.86		http://www.genedb.org/genedb/Search?organism=annulata&name=TA11135	DP2
113	TA07590	|||40S ribosomal protein S11, putative|Theileria annulata|chr 04|||Manual	398	16118	11	53	10.89		http://www.genedb.org/genedb/Search?organism=annulata&name=TA07590	WPL
19	TA19320	|||prohibitin, putative|Theileria annulata|chr 01|||Manual	397	31218	10	24.9	9.6		http://www.genedb.org/genedb/Search?organism=annulata&name=TA19320	DP2
6	TA12040	|||hypothetical protein|Theileria annulata|chr 02|||Manual	395	123030	15	16.2	5.08		http://www.genedb.org/genedb/Search?organism=annulata&name=TA12040	DP2
29	TA07565	|||hypothetical protein, conserved|Theileria annulata|chr 04|||Manual	393	9405	16	41.3	9.51		http://www.genedb.org/genedb/Search?organism=annulata&name=TA07565	DP2
12	TA16000	|||40S ribosomal protein S8, putative|Theileria annulata|chr 02|||Manual	393	21276	12	53.3	10.6		http://www.genedb.org/genedb/Search?organism=annulata&name=TA16000	DP1
117	TA17900	|||40S ribosomal protein s12, putative|Theileria annulata|chr 03|||Manual	392	15736	13	74.6	5.71		http://www.genedb.org/genedb/Search?organism=annulata&name=TA17900	WPL
9	TA11495	|||hypothetical protein|Theileria annulata|chr 02|||Manual	392	44052	11	27.2	9.14		http://www.genedb.org/genedb/Search?organism=annulata&name=TA11495	DP1
11	TA20505	|||hypothetical protein|Theileria annulata|chr 01|||Manual	391	66496	13	32.2	5.88		http://www.genedb.org/genedb/Search?organism=annulata&name=TA20505	DP2
102	TA14090	|||T. parva transmembrane protein 17 homologue, putative|Theileria annulata|chr 02|||Manual	389	16855	9	25.8	9.88		http://www.genedb.org/genedb/Search?organism=annulata&name=TA14090	WPL
10	TA14895	|||60S ribosomal protein l7a, putative|Theileria annulata|chr 02|||Manual	389	30481	16	53.4	10.33		http://www.genedb.org/genedb/Search?organism=annulata&name=TA14895	AP1
7	TA13910	|||60S ribosomal subunit protein L4/L1, putative|Theileria annulata|chr 02|||Manual	388	46236	18	35.9	11.11		http://www.genedb.org/genedb/Search?organism=annulata&name=TA13910	DP1
17	TA16995	|||porin, putative|Theileria annulata|chr 01|||Manual	385	45682	13	35.8	8.24		http://www.genedb.org/genedb/Search?organism=annulata&name=TA16995	DP2
93	TA20850	|||ribosomal protein l6, putative|Theileria annulata|chr 01|||Manual	385	19961	11	52.5	10.03		http://www.genedb.org/genedb/Search?organism=annulata&name=TA20850	WPL
26	TA17900	|||40S ribosomal protein s12, putative|Theileria annulata|chr 03|||Manual	384	15736	16	78.9	5.71		http://www.genedb.org/genedb/Search?organism=annulata&name=TA17900	DP2
48	TA13315	|||tubulin beta chain, putative|Theileria annulata|chr 02|||Manual	383	49729	14	40.5	4.85		http://www.genedb.org/genedb/Search?organism=annulata&name=TA13315	WPL
39	TA03465	|||seryl-tRNA synthetase, putative|Theileria annulata|chr 03|||Manual	382	61506	14	26.1	6.63		http://www.genedb.org/genedb/Search?organism=annulata&name=TA03465	WPL
93	TA19270	|||2-cys peroxiredoxin, putative|Theileria annulata|chr 01|||Manual	381	29269	8	34.9	9.17		http://www.genedb.org/genedb/Search?organism=annulata&name=TA19270	WPL
7	TA15750	|||actin 1, putative|Theileria annulata|chr 02|||Manual	380	42256	20	52.7	5.07		http://www.genedb.org/genedb/Search?organism=annulata&name=TA15750	P
28	TA13335	|||(SNARE-interacting) vesicle transport protein, putative|Theileria annulata|chr 02|||Manual	380	18092	10	34.4	6.1		http://www.genedb.org/genedb/Search?organism=annulata&name=TA13335	DP2
12	TA13950	|||pyrophosphate--fructose 6-phosphate 1-phosphotransferase alpha subunit, putative|Theileria annulata|chr 02|||Manual	378	193934	17	11.6	6.25		http://www.genedb.org/genedb/Search?organism=annulata&name=TA13950	WPL
22	TA08340	|||40S ribosomal protein S3, putative|Theileria annulata|chr 04|||Manual	374	24142	13	55.6	10		http://www.genedb.org/genedb/Search?organism=annulata&name=TA08340	DP2
50	TA08775	|||bifunctional dihydrofolate reductase/thymidilate synthase, putative|Theileria annulata|chr 04|||Manual	370	60868	10	28.5	7.21		http://www.genedb.org/genedb/Search?organism=annulata&name=TA08775	WPL
10	TA17795	|||40s ribosomal protein s3a, putative|Theileria annulata|chr 03|||Manual	370	29882	12	49.6	9.79		http://www.genedb.org/genedb/Search?organism=annulata&name=TA17795	DP1
3	TA12460	|||isoleucyl-tRNA synthetase, putative|Theileria annulata|chr 02|||Manual	369	132470	15	15	6.44		http://www.genedb.org/genedb/Search?organism=annulata&name=TA12460	AP1
22	TA12040	|||hypothetical protein|Theileria annulata|chr 02|||Manual	367	123030	11	11.9	5.08		http://www.genedb.org/genedb/Search?organism=annulata&name=TA12040	WPL
127	TA03185	|||hypothetical protein|Theileria annulata|chr 03|||Manual	367	13183	15	60.8	9.46		http://www.genedb.org/genedb/Search?organism=annulata&name=TA03185	WPL
103	TA17380	|||40S ribosomal protein S5, putative|Theileria annulata|chr 03|||Manual	367	21987	15	57.5	9.94		http://www.genedb.org/genedb/Search?organism=annulata&name=TA17380	WPL
15	TA06690	|||ubiquitin, putative|Theileria annulata|chr 01|||Manual	364	17935	17	49.7	7.88		http://www.genedb.org/genedb/Search?organism=annulata&name=TA06690	AP1
23	TA08955	|||small GTPase, putative|Theileria annulata|chr 04|||Manual	364	22161	15	66.2	8.85		http://www.genedb.org/genedb/Search?organism=annulata&name=TA08955	DP2
15	TA16165	|||ubiquitin/60S ribosomal fusion protein, putative|Theileria annulata|chr 01|||Manual	364	15211	16	50.4	9.83		http://www.genedb.org/genedb/Search?organism=annulata&name=TA16165	AP1
100	TA15220	|||60S ribosomal protein l21, putative|Theileria annulata|chr 02|||Manual	364	18673	11	40	10.41		http://www.genedb.org/genedb/Search?organism=annulata&name=TA15220	WPL
19	TA13960	|||hypothetical protein, conserved|Theileria annulata|chr 02|||Manual	363	30175	9	23.1	9.02		http://www.genedb.org/genedb/Search?organism=annulata&name=TA13960	DP2
59	TA08705	|||elongation factor 1-gamma, putative|Theileria annulata|chr 04|||Manual	361	44912	14	45.8	6.24		http://www.genedb.org/genedb/Search?organism=annulata&name=TA08705	WPL
119	TA12535	|||60S ribosomal protein L23, putative|Theileria annulata|chr 02|||Manual	361	14994	11	50.4	10.23		http://www.genedb.org/genedb/Search?organism=annulata&name=TA12535	WPL
2	TA15580	|||hypothetical protein|Theileria annulata|chr 02|||Manual	360	212237	18	10.4	5.2		http://www.genedb.org/genedb/Search?organism=annulata&name=TA15580	DP2
12	TA19010	|||protein disulfide isomerase precursor, putative|Theileria annulata|chr 01|||Manual	360	60384	12	35.3	5.61		http://www.genedb.org/genedb/Search?organism=annulata&name=TA19010	DP2
6	TA03225	|||T-complex polypeptide 1, putative|Theileria annulata|chr 03|||Manual	358	60142	7	19	6.02		http://www.genedb.org/genedb/Search?organism=annulata&name=TA03225	DP1
12	TA16000	|||40S ribosomal protein S8, putative|Theileria annulata|chr 02|||Manual	358	21276	8	40.2	10.6		http://www.genedb.org/genedb/Search?organism=annulata&name=TA16000	AP1
76	TA04375	|||prohibitin, putative|Theileria annulata|chr 03|||Manual	355	30350	12	42.9	8.78		http://www.genedb.org/genedb/Search?organism=annulata&name=TA04375	WPL
19	TA19545	|||eukaryotic translation initiation factor 3 subunit 10, putative|Theileria annulata|chr 01|||Manual	355	130766	18	19.5	9.05		http://www.genedb.org/genedb/Search?organism=annulata&name=TA19545	WPL
3	TA06960	|||myosin, putative|Theileria annulata|chr 01|||Manual	354	167618	12	11.3	8.81		http://www.genedb.org/genedb/Search?organism=annulata&name=TA06960	DP2
8	TA08420	|||vacuolar ATP synthase, subunit, putative|Theileria annulata|chr 04|||Manual	351	44296	10	29.8	5.51		http://www.genedb.org/genedb/Search?organism=annulata&name=TA08420	DP1
11	TA06865	|||small GTP-binding protein (RAN subfamily), putative|Theileria annulata|chr 01|||Manual	351	24310	13	57.8	8.29		http://www.genedb.org/genedb/Search?organism=annulata&name=TA06865	AP1
70	TA14225	|||molecular chaperone, putative|Theileria annulata|chr 02|||Manual	351	37804	9	30.6	9.24		http://www.genedb.org/genedb/Search?organism=annulata&name=TA14225	WPL
109	TA17715	|||60S ribosomal protein l25, putative|Theileria annulata|chr 03|||Manual	351	17043	11	59.2	10.49		http://www.genedb.org/genedb/Search?organism=annulata&name=TA17715	WPL
106	TA10310	|||hypothetical protein, conserved|Theileria annulata|chr 04|||Manual	350	26295	10	17.8	4.55		http://www.genedb.org/genedb/Search?organism=annulata&name=TA10310	WPL
14	TA14155	|||histone H2A variant, putative|Theileria annulata|chr 02|||Manual	350	15726	11	57.9	10.68		http://www.genedb.org/genedb/Search?organism=annulata&name=TA14155	P
69	TA04600	|||nucleosome assembly protein, putative|Theileria annulata|chr 03|||Manual	349	33823	11	36.6	4.57		http://www.genedb.org/genedb/Search?organism=annulata&name=TA04600	WPL
71	TA05300	|||polyphosphoinositol binding protein, putative|Theileria annulata|chr 03|||Manual	349	36269	13	44.6	9.25		http://www.genedb.org/genedb/Search?organism=annulata&name=TA05300	WPL
51	TA10550	|||hypothetical protein, conserved|Theileria annulata|chr 04|||Manual	348	70594	9	18.4	7.98		http://www.genedb.org/genedb/Search?organism=annulata&name=TA10550	WPL
3	TA14590	|||ubiquitin-activating enzyme E1, putative|Theileria annulata|chr 02|||Manual	347	114270	15	20.9	5.57		http://www.genedb.org/genedb/Search?organism=annulata&name=TA14590	AP1
15	TA21260	|||glutaredoxin, putative|Theileria annulata|chr 01|||Manual	347	17781	14	57.6	8.72		http://www.genedb.org/genedb/Search?organism=annulata&name=TA21260	DP1
124	TA08265	|||histone H2B, putative|Theileria annulata|chr 04|||Manual	347	12040	19	43.9	10.08		http://www.genedb.org/genedb/Search?organism=annulata&name=TA08265	WPL
114	TA17945	|||60S ribosomal protein l28, putative|Theileria annulata|chr 03|||Manual	347	17024	12	50	10.35		http://www.genedb.org/genedb/Search?organism=annulata&name=TA17945	WPL
15	TA08420	|||vacuolar ATP synthase, subunit, putative|Theileria annulata|chr 04|||Manual	345	44296	11	32.6	5.51		http://www.genedb.org/genedb/Search?organism=annulata&name=TA08420	DP2
56	TA11470	|||eukaryotic translation initiation factor 4a, putative|Theileria annulata|chr 02|||Manual	345	45733	15	44.8	5.55		http://www.genedb.org/genedb/Search?organism=annulata&name=TA11470	WPL
17	TA09590	|||L-lactate dehydrogenase, putative|Theileria annulata|chr 01|||Manual	342	40416	18	51.2	6.95		http://www.genedb.org/genedb/Search?organism=annulata&name=TA09590	DP2
115	TA06435	|||actin depolymerizing factor, putative|Theileria annulata|chr 01|||Manual	341	13573	15	58.3	5.41		http://www.genedb.org/genedb/Search?organism=annulata&name=TA06435	WPL
9	TA14650	|||protein transport protein (SEC23 homologue), putative|Theileria annulata|chr 02|||Manual	340	87600	15	24.2	5.81		http://www.genedb.org/genedb/Search?organism=annulata&name=TA14650	DP2
98	TA07775	|||hypothetical protein, conserved|Theileria annulata|chr 04|||Manual	340	17724	7	46.7	11.88		http://www.genedb.org/genedb/Search?organism=annulata&name=TA07775	WPL
1	TA04875	|||ubiquitin carboxyl-terminal hydrolase, putative|Theileria annulata|chr 03|||Manual	339	186275	17	12.6	5.23		http://www.genedb.org/genedb/Search?organism=annulata&name=TA04875	AP1
12	TA11975	|||mitochondrial processing peptidase alpha subunit, putative|Theileria annulata|chr 02|||Manual	338	59350	7	16.8	6.21		http://www.genedb.org/genedb/Search?organism=annulata&name=TA11975	DP2
15	TA10315	|||sodium transporter, putative|Theileria annulata|chr 04|||Manual	338	53005	11	22.5	8.91		http://www.genedb.org/genedb/Search?organism=annulata&name=TA10315	DP2
9	TA14920	|||heat shock protein HSP70 homologue, putative|Theileria annulata|chr 02|||Manual	336	74313	11	21.3	5.95		http://www.genedb.org/genedb/Search?organism=annulata&name=TA14920	DP2
14	TA06655	|||phosphoglycerate kinase (PGK1 homologue), putative|Theileria annulata|chr 01|||Manual	336	45331	8	24.7	6.63		http://www.genedb.org/genedb/Search?organism=annulata&name=TA06655	DP2
3	TA12040	|||hypothetical protein|Theileria annulata|chr 02|||Manual	335	123030	14	18.6	5.08		http://www.genedb.org/genedb/Search?organism=annulata&name=TA12040	DP1
10	TA10365	|||importin alpha, putative|Theileria annulata|chr 04|||Manual	335	60771	9	24.3	5.09		http://www.genedb.org/genedb/Search?organism=annulata&name=TA10365	DP2
12	TA05980	|||molecular chaperone, putative|Theileria annulata|chr 01|||Manual	334	48059	16	26.7	6.41		http://www.genedb.org/genedb/Search?organism=annulata&name=TA05980	DP2
15	TA10535	|||histone H4, putative|Theileria annulata|chr 04|||Manual	334	11362	27	60.2	11.36		http://www.genedb.org/genedb/Search?organism=annulata&name=TA10535	P
73	TA10185	|||ribosomal protein S2, putative|Theileria annulata|chr 04|||Manual	333	31271	19	57.7	6.15		http://www.genedb.org/genedb/Search?organism=annulata&name=TA10185	WPL
13	TA13185	|||peptidyl-prolyl cis-trans isomerase taCyP precursor, putative|Theileria annulata|chr 02|||Manual	332	21765	9	33.7	8.35		http://www.genedb.org/genedb/Search?organism=annulata&name=TA13185	AP1
16	TA14740	|||hypothetical protein|Theileria annulata|chr 02|||Manual	332	32826	13	50.9	8.84		http://www.genedb.org/genedb/Search?organism=annulata&name=TA14740	DP2
55	TA11565	|||cysteine proteinase, putative|Theileria annulata|chr 02|||Manual	331	47325	16	38	7.63		http://www.genedb.org/genedb/Search?organism=annulata&name=TA11565	WPL
80	TA17025	|||60S ribosomal protein L2/L8, putative|Theileria annulata|chr 01|||Manual	330	28063	11	43	10.74		http://www.genedb.org/genedb/Search?organism=annulata&name=TA17025	WPL
10	TA14115	|||14-3-3 protein homologue, putative|Theileria annulata|chr 02|||Manual	329	29522	10	41.4	4.92		http://www.genedb.org/genedb/Search?organism=annulata&name=TA14115	AP1
40	TA10870	|||hypothetical protein, conserved|Theileria annulata|chr 04|||Manual	328	67623	9	16.8	8.43		http://www.genedb.org/genedb/Search?organism=annulata&name=TA10870	WPL
17	TA21005	|||hypothetical protein|Theileria annulata|chr 01|||Manual	328	41843	13	29.7	9.01		http://www.genedb.org/genedb/Search?organism=annulata&name=TA21005	DP2
77	TA11185	|||nascent polypeptide associated complex (NAC), alpha chain, putative|Theileria annulata|chr 04|||Manual	327	22067	6	21	5.26		http://www.genedb.org/genedb/Search?organism=annulata&name=TA11185	WPL
52	TA15740	|||cyclophilin, putative|Theileria annulata|chr 02|||Manual	327	43538	13	27.3	6.63		http://www.genedb.org/genedb/Search?organism=annulata&name=TA15740	WPL
24	TA06220	|||hypothetical protein|Theileria annulata|chr 01|||Manual	327	21067	22	45.5	9.72		http://www.genedb.org/genedb/Search?organism=annulata&name=TA06220	DP2
6	TA10240	|||eukaryotic translation initiation factor 3 (subunit 8), putative|Theileria annulata|chr 04|||Manual	326	109099	19	25.7	5.88		http://www.genedb.org/genedb/Search?organism=annulata&name=TA10240	DP2
4	TA12520	|||hypothetical protein|Theileria annulata|chr 02|||Manual	325	65534	11	18.8	4.56		http://www.genedb.org/genedb/Search?organism=annulata&name=TA12520	DP1
23	TA17345	|||cell division control protein, putative|Theileria annulata|chr 04|||Manual	325	105167	12	17.5	5.88		http://www.genedb.org/genedb/Search?organism=annulata&name=TA17345	WPL
106	TA21110	|||60S ribosomal protein l11a, putative|Theileria annulata|chr 01|||Manual	325	19973	9	30.4	9.88		http://www.genedb.org/genedb/Search?organism=annulata&name=TA21110	WPL
11	TA08340	|||40S ribosomal protein S3, putative|Theileria annulata|chr 04|||Manual	325	24142	11	41.2	10		http://www.genedb.org/genedb/Search?organism=annulata&name=TA08340	P
10	TA17450	|||hypothetical protein|Theileria annulata|chr 03|||Manual	324	60136	13	25.5	5.72		http://www.genedb.org/genedb/Search?organism=annulata&name=TA17450	DP2
89	TA08710	|||60S ribosomal protein L6, putative|Theileria annulata|chr 04|||Manual	324	23808	11	44.3	10.45		http://www.genedb.org/genedb/Search?organism=annulata&name=TA08710	WPL
41	TA15940	|||chaperone, putative|Theileria annulata|chr 02|||Manual	323	61393	14	32.1	6.13		http://www.genedb.org/genedb/Search?organism=annulata&name=TA15940	WPL
27	TA05325	|||methionyl-tRNA synthetase, putative|Theileria annulata|chr 03|||Manual	323	102987	5	6.2	6.4		http://www.genedb.org/genedb/Search?organism=annulata&name=TA05325	WPL
94	TA15210	|||60S ribosomal subunit protein L18, putative|Theileria annulata|chr 02|||Manual	323	21721	14	45.2	10.75		http://www.genedb.org/genedb/Search?organism=annulata&name=TA15210	WPL
59	TA02550	|||glycogen synthase kinase, putative|Theileria annulata|chr 03|||Manual	321	44855	12	31.5	8.28		http://www.genedb.org/genedb/Search?organism=annulata&name=TA02550	WPL
11	TA13960	|||hypothetical protein, conserved|Theileria annulata|chr 02|||Manual	321	30175	7	23.1	9.02		http://www.genedb.org/genedb/Search?organism=annulata&name=TA13960	DP1
12	TA08340	|||40S ribosomal protein S3, putative|Theileria annulata|chr 04|||Manual	321	24142	10	48.1	10		http://www.genedb.org/genedb/Search?organism=annulata&name=TA08340	DP1
20	TA14370	|||hypothetical protein|Theileria annulata|chr 02|||Manual	320	30485	20	37.2	9.71		http://www.genedb.org/genedb/Search?organism=annulata&name=TA14370	DP2
111	TA20545	|||ribosomal protein s15, putative|Theileria annulata|chr 01|||Manual	319	17116	15	62.9	10.34		http://www.genedb.org/genedb/Search?organism=annulata&name=TA20545	WPL
77	TA14075	|||proliferating cell nuclear antigen 2 (PCNA2), putative|Theileria annulata|chr 02|||Manual	318	29945	9	41.8	4.78		http://www.genedb.org/genedb/Search?organism=annulata&name=TA14075	WPL
7	TA19800	|||hexokinase 1, putative|Theileria annulata|chr 01|||Manual	318	54399	14	40.2	6.43		http://www.genedb.org/genedb/Search?organism=annulata&name=TA19800	AP1
16	TA11495	|||hypothetical protein|Theileria annulata|chr 02|||Manual	318	44052	12	33.2	9.14		http://www.genedb.org/genedb/Search?organism=annulata&name=TA11495	DP2
16	TA04565	|||hypothetical protein|Theileria annulata|chr 03|||Manual	317	49498	6	16.4	5.15		http://www.genedb.org/genedb/Search?organism=annulata&name=TA04565	DP2
12	TA19810	|||glucokinase, putative|Theileria annulata|chr 01|||Manual	317	54662	18	31.5	5.93		http://www.genedb.org/genedb/Search?organism=annulata&name=TA19810	DP2
15	TA12435	|||60S ribosomal protein L30, putative|Theileria annulata|chr 02|||Manual	317	12072	6	56.5	9.45		http://www.genedb.org/genedb/Search?organism=annulata&name=TA12435	AP1
15	TA12815	|||60S acidic ribosomal protein p2, putative|Theileria annulata|chr 02|||Manual	316	11556	7	70	4.18		http://www.genedb.org/genedb/Search?organism=annulata&name=TA12815	AP1
46	TA10915	|||pyruvate kinase, putative|Theileria annulata|chr 04|||Manual	316	57356	10	21.8	6.01		http://www.genedb.org/genedb/Search?organism=annulata&name=TA10915	WPL
26	TA14760	|||hypothetical protein, conserved|Theileria annulata|chr 02|||Manual	315	15079	9	65.9	9.45		http://www.genedb.org/genedb/Search?organism=annulata&name=TA14760	DP2
85	TA09180	|||60S ribosomal L1/L10a protein, putative|Theileria annulata|chr 04|||Manual	315	21403	12	43.9	10.01		http://www.genedb.org/genedb/Search?organism=annulata&name=TA09180	WPL
23	TA14090	|||T. parva transmembrane protein 17 homologue, putative|Theileria annulata|chr 02|||Manual	314	16855	9	31.8	9.88		http://www.genedb.org/genedb/Search?organism=annulata&name=TA14090	DP2
26	TA16125	|||hypothetical protein|Theileria annulata|chr 01|||Manual	313	38111	14	19.4	5.24		http://www.genedb.org/genedb/Search?organism=annulata&name=TA16125	DP2
13	TA10310	|||hypothetical protein, conserved|Theileria annulata|chr 04|||Manual	310	26295	8	26.5	4.55		http://www.genedb.org/genedb/Search?organism=annulata&name=TA10310	AP1
107	TA07620	|||60S ribosomal protein L12, putative|Theileria annulata|chr 04|||Manual	310	18286	18	58.8	9.75		http://www.genedb.org/genedb/Search?organism=annulata&name=TA07620	WPL
79	TA19320	|||prohibitin, putative|Theileria annulata|chr 01|||Manual	308	31218	9	23.5	9.6		http://www.genedb.org/genedb/Search?organism=annulata&name=TA19320	WPL
115	TA21115	|||ribosomal protein s18, putative|Theileria annulata|chr 01|||Manual	308	17614	11	42.2	10.52		http://www.genedb.org/genedb/Search?organism=annulata&name=TA21115	WPL
14	TA06435	|||actin depolymerizing factor, putative|Theileria annulata|chr 01|||Manual	307	13573	14	54.2	5.41		http://www.genedb.org/genedb/Search?organism=annulata&name=TA06435	AP1
21	TA17640	||| Ras-related gtpase, putative|Theileria annulata|chr 03|||Manual	307	24525	11	42.3	5.55		http://www.genedb.org/genedb/Search?organism=annulata&name=TA17640	DP2
11	TA16165	|||ubiquitin/60S ribosomal fusion protein, putative|Theileria annulata|chr 01|||Manual	307	15211	10	43.5	9.83		http://www.genedb.org/genedb/Search?organism=annulata&name=TA16165	P
24	TA14590	|||ubiquitin-activating enzyme E1, putative|Theileria annulata|chr 02|||Manual	306	114270	9	8.7	5.57		http://www.genedb.org/genedb/Search?organism=annulata&name=TA14590	WPL
12	TA15210	|||60S ribosomal subunit protein L18, putative|Theileria annulata|chr 02|||Manual	306	21721	12	45.2	10.75		http://www.genedb.org/genedb/Search?organism=annulata&name=TA15210	DP1
117	TA02825	|||60S ribosomal protein L14, putative|Theileria annulata|chr 01|||Manual	306	14557	9	56.3	10.94		http://www.genedb.org/genedb/Search?organism=annulata&name=TA02825	WPL
17	TA05300	|||polyphosphoinositol binding protein, putative|Theileria annulata|chr 03|||Manual	304	36269	11	39.4	9.25		http://www.genedb.org/genedb/Search?organism=annulata&name=TA05300	DP2
15	TA07565	|||hypothetical protein, conserved|Theileria annulata|chr 04|||Manual	304	9405	10	35	9.51		http://www.genedb.org/genedb/Search?organism=annulata&name=TA07565	DP1
11	TA16000	|||40S ribosomal protein S8, putative|Theileria annulata|chr 02|||Manual	304	21276	9	41.3	10.6		http://www.genedb.org/genedb/Search?organism=annulata&name=TA16000	P
83	TA20200	|||proteasome subunit alpha type 5-2, putative|Theileria annulata|chr 01|||Manual	303	28388	9	40.6	4.73		http://www.genedb.org/genedb/Search?organism=annulata&name=TA20200	WPL
71	TA06600	|||transketolase subunit, putative|Theileria annulata|chr 01|||Manual	303	41514	9	35.4	6.17		http://www.genedb.org/genedb/Search?organism=annulata&name=TA06600	WPL
13	TA14090	|||T. parva transmembrane protein 17 homologue, putative|Theileria annulata|chr 02|||Manual	303	16855	6	31.8	9.88		http://www.genedb.org/genedb/Search?organism=annulata&name=TA14090	DP1
5	TA15995	|||long-chain acyl-coa synthetase, putative|Theileria annulata|chr 02|||Manual	301	80083	9	18.4	8.2		http://www.genedb.org/genedb/Search?organism=annulata&name=TA15995	AP1
106	TA13185	|||peptidyl-prolyl cis-trans isomerase taCyP precursor, putative|Theileria annulata|chr 02|||Manual	300	21765	10	40.8	8.35		http://www.genedb.org/genedb/Search?organism=annulata&name=TA13185	WPL
8	TA10850	|||isocitrate dehydrogenase, putative|Theileria annulata|chr 04|||Manual	300	52086	11	32.2	8.83		http://www.genedb.org/genedb/Search?organism=annulata&name=TA10850	AP1
82	TA18030	|||putative 60S ribosomal protein l7|Theileria annulata|chr 03|||Manual	299	30955	16	41.7	10.34		http://www.genedb.org/genedb/Search?organism=annulata&name=TA18030	WPL
89	TA19380	|||60S ribosomal protein l13, putative|Theileria annulata|chr 01|||Manual	299	22675	12	46.2	11.29		http://www.genedb.org/genedb/Search?organism=annulata&name=TA19380	WPL
71	TA14890	|||60S ribosomal protein l5, putative|Theileria annulata|chr 02|||Manual	297	35315	13	51.3	9.83		http://www.genedb.org/genedb/Search?organism=annulata&name=TA14890	WPL
114	TA07530	|||40S ribosomal protein S24, putative|Theileria annulata|chr 04|||Manual	297	15426	10	34.1	10.9		http://www.genedb.org/genedb/Search?organism=annulata&name=TA07530	WPL
13	TA13910	|||60S ribosomal subunit protein L4/L1, putative|Theileria annulata|chr 02|||Manual	297	46236	13	35	11.11		http://www.genedb.org/genedb/Search?organism=annulata&name=TA13910	DP2
11	TA18180	|||small GTP-binding protein Rab1, putative|Theileria annulata|chr 03|||Manual	294	24755	9	46.4	8.22		http://www.genedb.org/genedb/Search?organism=annulata&name=TA18180	DP1
14	TA16125	|||hypothetical protein|Theileria annulata|chr 01|||Manual	292	38111	8	15.8	5.24		http://www.genedb.org/genedb/Search?organism=annulata&name=TA16125	DP1
15	TA12935	|||translocation protein (SEC62 homologue), putative|Theileria annulata|chr 02|||Manual	292	43884	10	29.7	6.08		http://www.genedb.org/genedb/Search?organism=annulata&name=TA12935	DP2
30	TA07690	|||dynamin, putative|Theileria annulata|chr 04|||Manual	292	88517	15	30.1	6.14		http://www.genedb.org/genedb/Search?organism=annulata&name=TA07690	WPL
28	TA17955	|||hypothetical protein|Theileria annulata|chr 03|||Manual	292	14843	8	38.6	9.12		http://www.genedb.org/genedb/Search?organism=annulata&name=TA17955	DP2
14	TA08265	|||histone H2B, putative|Theileria annulata|chr 04|||Manual	292	12040	12	57.9	10.08		http://www.genedb.org/genedb/Search?organism=annulata&name=TA08265	P
80	TA15875	|||proteasome subunit alpha type 1, putative|Theileria annulata|chr 02|||Manual	291	26816	5	28	8.05		http://www.genedb.org/genedb/Search?organism=annulata&name=TA15875	WPL
82	TA10615	|||hypothetical protein, conserved|Theileria annulata|chr 04|||Manual	289	28243	9	34.9	4.97		http://www.genedb.org/genedb/Search?organism=annulata&name=TA10615	WPL
9	TA08060	|||T-complex protein 1 (TCP1) chaperonin, putative|Theileria annulata|chr 04|||Manual	289	69184	13	24	6.13		http://www.genedb.org/genedb/Search?organism=annulata&name=TA08060	DP2
10	TA13290	|||ABC transporter protein, putative|Theileria annulata|chr 02|||Manual	288	82133	7	13.9	9.38		http://www.genedb.org/genedb/Search?organism=annulata&name=TA13290	DP2
10	TA14895	|||60S ribosomal protein l7a, putative|Theileria annulata|chr 02|||Manual	288	30481	8	31.6	10.33		http://www.genedb.org/genedb/Search?organism=annulata&name=TA14895	DP1
99	TA07790	|||40S ribosomal protein S9, putative|Theileria annulata|chr 04|||Manual	287	22298	18	44.7	10.48		http://www.genedb.org/genedb/Search?organism=annulata&name=TA07790	WPL
8	TA16615	|||hypothetical protein, conserved|Theileria annulata|chr 01|||Manual	286	88252	16	18.8	6		http://www.genedb.org/genedb/Search?organism=annulata&name=TA16615	DP2
12	TA19270	|||2-cys peroxiredoxin, putative|Theileria annulata|chr 01|||Manual	286	29269	14	31.4	9.17		http://www.genedb.org/genedb/Search?organism=annulata&name=TA19270	AP1
94	TA05445	|||60S ribosomal protein L19, putative|Theileria annulata|chr 03|||Manual	286	20967	10	33.7	11.71		http://www.genedb.org/genedb/Search?organism=annulata&name=TA05445	WPL
77	TA09940	|||fibrillarin, putative|Theileria annulata|chr 04|||Manual	285	35418	12	39.6	9.76		http://www.genedb.org/genedb/Search?organism=annulata&name=TA09940	WPL
14	TA07590	|||40S ribosomal protein S11, putative|Theileria annulata|chr 04|||Manual	284	16118	8	55	10.89		http://www.genedb.org/genedb/Search?organism=annulata&name=TA07590	AP1
7	TA11975	|||mitochondrial processing peptidase alpha subunit, putative|Theileria annulata|chr 02|||Manual	283	59350	5	10.9	6.21		http://www.genedb.org/genedb/Search?organism=annulata&name=TA11975	AP1
9	TA18970	|||long-chain-fatty-acid--coa ligase, putative|Theileria annulata|chr 01|||Manual	283	77712	9	22.5	8.05		http://www.genedb.org/genedb/Search?organism=annulata&name=TA18970	DP2
11	TA06865	|||small GTP-binding protein (RAN subfamily), putative|Theileria annulata|chr 01|||Manual	283	24310	10	47.9	8.29		http://www.genedb.org/genedb/Search?organism=annulata&name=TA06865	DP1
9	TA17795	|||40s ribosomal protein s3a, putative|Theileria annulata|chr 03|||Manual	282	29882	14	51.1	9.79		http://www.genedb.org/genedb/Search?organism=annulata&name=TA17795	P
94	TA14750	|||60S ribosomal protein L17, putative|Theileria annulata|chr 02|||Manual	282	21877	11	33.7	10.45		http://www.genedb.org/genedb/Search?organism=annulata&name=TA14750	WPL
8	TA05695	|||vacuolar sorting protein 35 homologue, putative|Theileria annulata|chr 01|||Manual	280	96286	7	8.9	5.31		http://www.genedb.org/genedb/Search?organism=annulata&name=TA05695	DP2
11	TA07815	|||proteasome subunit, putative|Theileria annulata|chr 04|||Manual	280	22617	7	32.7	7.67		http://www.genedb.org/genedb/Search?organism=annulata&name=TA07815	AP1
7	TA06500	|||transitional endoplasmic reticulum ATPase (CDC48 homologue), putative|Theileria annulata|chr 01|||Manual	279	92274	7	9.9	5.15		http://www.genedb.org/genedb/Search?organism=annulata&name=TA06500	DP2
9	TA21355	|||ribosomal phosphoprotein P0, putative|Theileria annulata|chr 01|||Manual	279	34006	14	47.6	5.43		http://www.genedb.org/genedb/Search?organism=annulata&name=TA21355	AP1
23	TA12185	|||falcilysin, putative|Theileria annulata|chr 02|||Manual	279	135862	14	16.6	5.98		http://www.genedb.org/genedb/Search?organism=annulata&name=TA12185	WPL
21	TA10995	|||leucyl-tRNA synthetase, putative|Theileria annulata|chr 04|||Manual	278	137774	14	17.5	6.26		http://www.genedb.org/genedb/Search?organism=annulata&name=TA10995	WPL
46	TA12120	|||hypothetical protein, conserved|Theileria annulata|chr 02|||Manual	278	64707	8	17.9	6.86		http://www.genedb.org/genedb/Search?organism=annulata&name=TA12120	WPL
28	TA11305	|||40S ribosomal protein S10, putative|Theileria annulata|chr 04|||Manual	278	13221	14	63.2	9.24		http://www.genedb.org/genedb/Search?organism=annulata&name=TA11305	DP2
4	TA04215	|||hypothetical protein|Theileria annulata|chr 03|||Manual	277	167206	10	8.8	6.04		http://www.genedb.org/genedb/Search?organism=annulata&name=TA04215	DP2
14	TA17900	|||40S ribosomal protein s12, putative|Theileria annulata|chr 03|||Manual	276	15736	9	75.4	5.71		http://www.genedb.org/genedb/Search?organism=annulata&name=TA17900	DP1
10	TA04590	|||proliferating cell nuclear antigen (PCNA) 1, putative|Theileria annulata|chr 03|||Manual	275	30981	10	27.7	4.86		http://www.genedb.org/genedb/Search?organism=annulata&name=TA04590	AP1
25	TA07590	|||40S ribosomal protein S11, putative|Theileria annulata|chr 04|||Manual	275	16118	7	55	10.89		http://www.genedb.org/genedb/Search?organism=annulata&name=TA07590	DP2
48	TA05980	|||molecular chaperone, putative|Theileria annulata|chr 01|||Manual	274	48059	8	21.7	6.41		http://www.genedb.org/genedb/Search?organism=annulata&name=TA05980	WPL
84	TA15065	|||ribosomal protein S2, putative|Theileria annulata|chr 02|||Manual	274	28054	13	38.3	9.95		http://www.genedb.org/genedb/Search?organism=annulata&name=TA15065	WPL
9	TA06600	|||transketolase subunit, putative|Theileria annulata|chr 01|||Manual	272	41514	9	31.4	6.17		http://www.genedb.org/genedb/Search?organism=annulata&name=TA06600	AP1
24	TA09760	|||phosphatidylserine decarboxylase, putative|Theileria annulata|chr 01|||Manual	272	25084	11	21	9.4		http://www.genedb.org/genedb/Search?organism=annulata&name=TA09760	DP2
10	TA11570	|||ADP/ATP transporter, putatve|Theileria annulata|chr 02|||Manual	272	33716	8	26.2	9.83		http://www.genedb.org/genedb/Search?organism=annulata&name=TA11570	AP1
12	TA18615	|||ATP synthase alpha chain heart isoform, mitochondrial precursor|Theileria annulata|chr 03|||Manual	271	59955	15	29.9	8.52		http://www.genedb.org/genedb/Search?organism=annulata&name=TA18615	DP2
12	TA18835	|||hypothetical protein|Theileria annulata|chr 03|||Manual	271	34313	11	32.1	9.29		http://www.genedb.org/genedb/Search?organism=annulata&name=TA18835	P
28	TA03185	|||hypothetical protein|Theileria annulata|chr 03|||Manual	270	13183	8	49.2	9.46		http://www.genedb.org/genedb/Search?organism=annulata&name=TA03185	DP2
11	TA03225	|||T-complex polypeptide 1, putative|Theileria annulata|chr 03|||Manual	268	60142	13	28.1	6.02		http://www.genedb.org/genedb/Search?organism=annulata&name=TA03225	DP2
19	TA13260	|||oxoglutarate/malate translocator protein, putative|Theileria annulata|chr 02|||Manual	268	35179	9	33.1	9.6		http://www.genedb.org/genedb/Search?organism=annulata&name=TA13260	DP2
12	TA14090	|||T. parva transmembrane protein 17 homologue, putative|Theileria annulata|chr 02|||Manual	267	16855	6	25.8	9.88		http://www.genedb.org/genedb/Search?organism=annulata&name=TA14090	P
16	TA02540	|||hypothetical protein, conserved|Theileria annulata|chr 03|||Manual	266	40733	8	22.6	5.44		http://www.genedb.org/genedb/Search?organism=annulata&name=TA02540	DP2
21	TA21180	|||hypothetical protein|Theileria annulata|chr 01|||Manual	266	51837	10	17.9	6.2		http://www.genedb.org/genedb/Search?organism=annulata&name=TA21180	DP2
125	TA11305	|||40S ribosomal protein S10, putative|Theileria annulata|chr 04|||Manual	266	13221	14	63.2	9.24		http://www.genedb.org/genedb/Search?organism=annulata&name=TA11305	WPL
13	TA02575	|||hypothetical protein, conserved|Theileria annulata|chr 03|||Manual	265	52436	12	22.8	9.14		http://www.genedb.org/genedb/Search?organism=annulata&name=TA02575	DP2
112	TA19385	|||40s ribosomal protein s16, putative|Theileria annulata|chr 01|||Manual	265	16627	13	50.3	10.36		http://www.genedb.org/genedb/Search?organism=annulata&name=TA19385	WPL
5	TA20460	|||tryptophanyl-trna synthetase, putative|Theileria annulata|chr 01|||Manual	264	66676	17	30.7	5.98		http://www.genedb.org/genedb/Search?organism=annulata&name=TA20460	AP1
54	TA20940	|||at4g32520/f8b4_220|Theileria annulata|chr 01|||Manual	264	56712	11	23.7	8.15		http://www.genedb.org/genedb/Search?organism=annulata&name=TA20940	WPL
123	TA13900	|||40s ribosomal protein s15a, putative|Theileria annulata|chr 02|||Manual	264	14860	10	61.5	9.74		http://www.genedb.org/genedb/Search?organism=annulata&name=TA13900	WPL
12	TA15385	|||60S ribosomal protein l10, putative|Theileria annulata|chr 02|||Manual	264	25552	9	37.4	10.08		http://www.genedb.org/genedb/Search?organism=annulata&name=TA15385	AP1
23	TA12110	|||adp-ribosylation factor, putative|Theileria annulata|chr 02|||Manual	263	20655	8	33.7	6.43		http://www.genedb.org/genedb/Search?organism=annulata&name=TA12110	DP2
65	TA14740	|||hypothetical protein|Theileria annulata|chr 02|||Manual	263	32826	9	42.1	8.84		http://www.genedb.org/genedb/Search?organism=annulata&name=TA14740	WPL
130	TA21360	|||60S ribosomal protein L38, putative|Theileria annulata|chr 01|||Manual	263	9053	11	53.2	10.13		http://www.genedb.org/genedb/Search?organism=annulata&name=TA21360	WPL
11	TA17025	|||60S ribosomal protein L2/L8, putative|Theileria annulata|chr 01|||Manual	263	28063	9	39.9	10.74		http://www.genedb.org/genedb/Search?organism=annulata&name=TA17025	AP1
13	TA10550	|||hypothetical protein, conserved|Theileria annulata|chr 04|||Manual	262	70594	9	20.5	7.98		http://www.genedb.org/genedb/Search?organism=annulata&name=TA10550	DP2
30	TA16165	|||ubiquitin/60S ribosomal fusion protein, putative|Theileria annulata|chr 01|||Manual	260	15211	11	51.9	9.83		http://www.genedb.org/genedb/Search?organism=annulata&name=TA16165	DP2
3	TA13950	|||pyrophosphate--fructose 6-phosphate 1-phosphotransferase alpha subunit, putative|Theileria annulata|chr 02|||Manual	259	193934	15	10.4	6.25		http://www.genedb.org/genedb/Search?organism=annulata&name=TA13950	DP2
12	TA20850	|||ribosomal protein l6, putative|Theileria annulata|chr 01|||Manual	258	19961	8	39	10.03		http://www.genedb.org/genedb/Search?organism=annulata&name=TA20850	DP1
75	TA13735	|||inorganic pyrophosphatase, putative|Theileria annulata|chr 02|||Manual	257	29793	11	56	5.37		http://www.genedb.org/genedb/Search?organism=annulata&name=TA13735	WPL
58	TA21055	|||proliferation-associated protein 2g4, putative|Theileria annulata|chr 01|||Manual	257	45211	9	19.2	8.01		http://www.genedb.org/genedb/Search?organism=annulata&name=TA21055	WPL
58	TA19690	|||dihydrolipoamide succinyltransferase component of 2-oxoglutarate dehydrogenase complex, mitochondrial precursor, putative|Theileria annulata|chr 01|||Manual	257	50702	9	23.6	8.93		http://www.genedb.org/genedb/Search?organism=annulata&name=TA19690	WPL
117	TA14760	|||hypothetical protein, conserved|Theileria annulata|chr 02|||Manual	257	15079	6	38.6	9.45		http://www.genedb.org/genedb/Search?organism=annulata&name=TA14760	WPL
28	TA12435	|||60S ribosomal protein L30, putative|Theileria annulata|chr 02|||Manual	255	12072	3	25	9.45		http://www.genedb.org/genedb/Search?organism=annulata&name=TA12435	DP2
130	TA07565	|||hypothetical protein, conserved|Theileria annulata|chr 04|||Manual	255	9405	11	35	9.51		http://www.genedb.org/genedb/Search?organism=annulata&name=TA07565	WPL
10	TA13735	|||inorganic pyrophosphatase, putative|Theileria annulata|chr 02|||Manual	253	29793	13	64.9	5.37		http://www.genedb.org/genedb/Search?organism=annulata&name=TA13735	AP1
13	TA17380	|||40S ribosomal protein S5, putative|Theileria annulata|chr 03|||Manual	251	21987	7	29.5	9.94		http://www.genedb.org/genedb/Search?organism=annulata&name=TA17380	DP1
40	TA04275	|||lysine-tRNA ligase, putative|Theileria annulata|chr 03|||Manual	250	54079	10	22.3	5.4		http://www.genedb.org/genedb/Search?organism=annulata&name=TA04275	WPL
7	TA11470	|||eukaryotic translation initiation factor 4a, putative|Theileria annulata|chr 02|||Manual	250	45733	7	25.3	5.55		http://www.genedb.org/genedb/Search?organism=annulata&name=TA11470	DP1
4	TA13720	|||hypothetical protein|Theileria annulata|chr 02|||Manual	250	177419	10	8.5	8.59		http://www.genedb.org/genedb/Search?organism=annulata&name=TA13720	DP2
16	TA04935	|||hypothetical protein, conserved|Theileria annulata|chr 03|||Manual	249	32313	6	16.9	5.08		http://www.genedb.org/genedb/Search?organism=annulata&name=TA04935	DP2
117	TA08205	|||60S ribosomal protein L22, putative|Theileria annulata|chr 04|||Manual	249	14350	8	45.1	9.94		http://www.genedb.org/genedb/Search?organism=annulata&name=TA08205	WPL
98	TA13850	|||hypothetical protein, conserved|Theileria annulata|chr 02|||Manual	248	18366	7	38.4	4.63		http://www.genedb.org/genedb/Search?organism=annulata&name=TA13850	WPL
107	TA06205	|||eukaryotic translation initiation factor (eIF5A homologue), putative|Theileria annulata|chr 01|||Manual	248	17568	8	61.6	5.32		http://www.genedb.org/genedb/Search?organism=annulata&name=TA06205	WPL
12	TA20850	|||ribosomal protein l6, putative|Theileria annulata|chr 01|||Manual	248	19961	9	54.8	10.03		http://www.genedb.org/genedb/Search?organism=annulata&name=TA20850	AP1
91	TA15385	|||60S ribosomal protein l10, putative|Theileria annulata|chr 02|||Manual	248	25552	12	45	10.08		http://www.genedb.org/genedb/Search?organism=annulata&name=TA15385	WPL
78	TA18245	|||hypothetical protein|Theileria annulata|chr 03|||Manual	247	26974	7	30.1	5.87		http://www.genedb.org/genedb/Search?organism=annulata&name=TA18245	WPL
6	TA13910	|||60S ribosomal subunit protein L4/L1, putative|Theileria annulata|chr 02|||Manual	247	46236	12	31.7	11.11		http://www.genedb.org/genedb/Search?organism=annulata&name=TA13910	P
13	TA07840	|||histone H3, putative|Theileria annulata|chr 04|||Manual	247	15411	17	52.2	11.27		http://www.genedb.org/genedb/Search?organism=annulata&name=TA07840	P
100	TA02535	|||60S ribosomal L24 protein, putative|Theileria annulata|chr 03|||Manual	245	17945	17	40	11.08		http://www.genedb.org/genedb/Search?organism=annulata&name=TA02535	WPL
19	TA14115	|||14-3-3 protein homologue, putative|Theileria annulata|chr 02|||Manual	244	29522	8	35.2	4.92		http://www.genedb.org/genedb/Search?organism=annulata&name=TA14115	DP2
89	TA16635	|||Fe/Mn superoxide dismutase (SOD), putative|Theileria annulata|chr 01|||Manual	244	23801	7	31.6	6.18		http://www.genedb.org/genedb/Search?organism=annulata&name=TA16635	WPL
1	TA05145	|||hypothetical protein, conserved|Theileria annulata|chr 03|||Manual	244	63507	9	17.1	8.28		http://www.genedb.org/genedb/Search?organism=annulata&name=TA05145	DP1
77	TA15075	|||phosphatidylinositol/phosphatidylcholine transfer protein, putative|Theileria annulata|chr 02|||Manual	244	36665	4	24.4	8.83		http://www.genedb.org/genedb/Search?organism=annulata&name=TA15075	WPL
7	TA03615	|||hypothetical protein|Theileria annulata|chr 03|||Manual	243	90899	12	18.7	5.55		http://www.genedb.org/genedb/Search?organism=annulata&name=TA03615	DP2
118	TA13095	|||nucleoside diphosphate kinase, putative|Theileria annulata|chr 02|||Manual	243	16727	7	38.9	6.42		http://www.genedb.org/genedb/Search?organism=annulata&name=TA13095	WPL
17	TA03240	|||hypothetical protein, conserved|Theileria annulata|chr 03|||Manual	243	19803	9	52.2	8.75		http://www.genedb.org/genedb/Search?organism=annulata&name=TA03240	DP2
18	TA16320	|||mitochondrial phosphate carrier protein, putative|Theileria annulata|chr 01|||Manual	243	42346	11	27.4	9.27		http://www.genedb.org/genedb/Search?organism=annulata&name=TA16320	DP2
15	TA12535	|||60S ribosomal protein L23, putative|Theileria annulata|chr 02|||Manual	243	14994	7	54.7	10.23		http://www.genedb.org/genedb/Search?organism=annulata&name=TA12535	AP1
6	TA17450	|||hypothetical protein|Theileria annulata|chr 03|||Manual	241	60136	8	17	5.72		http://www.genedb.org/genedb/Search?organism=annulata&name=TA17450	DP1
3	TA08950	|||importin-alpha, putative|Theileria annulata|chr 04|||Manual	241	140066	11	13	6.37		http://www.genedb.org/genedb/Search?organism=annulata&name=TA08950	DP1
13	TA04310	|||4-methyl-5(b-hydroxyethyl)-thiazol monophosphate biosynthesis enzyme, putative|Theileria annulata|chr 03|||Manual	240	27647	5	27.2	9.07		http://www.genedb.org/genedb/Search?organism=annulata&name=TA04310	AP1
76	TA08070	|||proteasome subunit (alpha type 6 homologue), putative|Theileria annulata|chr 04|||Manual	239	30842	7	32.6	5.64		http://www.genedb.org/genedb/Search?organism=annulata&name=TA08070	WPL
3	TA21430	|||importin (karyopherin) beta, putative|Theileria annulata|chr 01|||Manual	239	149519	16	16.2	5.67		http://www.genedb.org/genedb/Search?organism=annulata&name=TA21430	AP1
31	TA07540	|||eukaryotic translation initiation factor, putative|Theileria annulata|chr 04|||Manual	239	87168	7	14.6	6.07		http://www.genedb.org/genedb/Search?organism=annulata&name=TA07540	WPL
89	TA21460	|||p23 (translationally controlled tumor protein homolog), putative|Theileria annulata|chr 01|||Manual	238	19896	11	27.2	4.41		http://www.genedb.org/genedb/Search?organism=annulata&name=TA21460	WPL
6	TA03370	|||T-complex protein 1 subunit, putative|Theileria annulata|chr 03|||Manual	238	63820	4	16.3	5.3		http://www.genedb.org/genedb/Search?organism=annulata&name=TA03370	AP1
10	TA05145	|||hypothetical protein, conserved|Theileria annulata|chr 03|||Manual	238	63507	7	14.9	8.28		http://www.genedb.org/genedb/Search?organism=annulata&name=TA05145	DP2
11	TA18030	|||putative 60S ribosomal protein l7|Theileria annulata|chr 03|||Manual	238	30955	8	29.3	10.34		http://www.genedb.org/genedb/Search?organism=annulata&name=TA18030	DP1
74	TA19685	|||hypothetical protein|Theileria annulata|chr 01|||Manual	237	28936	7	28.5	5.33		http://www.genedb.org/genedb/Search?organism=annulata&name=TA19685	WPL
75	TA04590	|||proliferating cell nuclear antigen (PCNA) 1, putative|Theileria annulata|chr 03|||Manual	236	30981	8	24.1	4.86		http://www.genedb.org/genedb/Search?organism=annulata&name=TA04590	WPL
13	TA06205	|||eukaryotic translation initiation factor (eIF5A homologue), putative|Theileria annulata|chr 01|||Manual	236	17568	8	62.9	5.32		http://www.genedb.org/genedb/Search?organism=annulata&name=TA06205	AP1
13	TA06220	|||hypothetical protein|Theileria annulata|chr 01|||Manual	236	21067	11	39.9	9.72		http://www.genedb.org/genedb/Search?organism=annulata&name=TA06220	DP1
113	TA18035	|||40s ribosomal protein s23, putative|Theileria annulata|chr 03|||Manual	236	16265	4	31	10.82		http://www.genedb.org/genedb/Search?organism=annulata&name=TA18035	WPL
12	TA12690	|||histone deacetylase, putative|Theileria annulata|chr 02|||Manual	235	51166	5	18.8	5.83		http://www.genedb.org/genedb/Search?organism=annulata&name=TA12690	DP2
93	TA11270	|||40S ribosomal protein S7 (RPS7), putative|Theileria annulata|chr 04|||Manual	235	22104	9	35.9	9.91		http://www.genedb.org/genedb/Search?organism=annulata&name=TA11270	WPL
21	TA10730	|||Rab GTPase, putative|Theileria annulata|chr 04|||Manual	234	23893	6	17.3	4.85		http://www.genedb.org/genedb/Search?organism=annulata&name=TA10730	DP2
5	TA06605	|||threonyl-tRNA synthetase, putative|Theileria annulata|chr 01|||Manual	234	86642	11	22.2	5.88		http://www.genedb.org/genedb/Search?organism=annulata&name=TA06605	AP1
119	TA07390	|||60S ribosomal protein L36, putative|Theileria annulata|chr 04|||Manual	234	13093	10	58.3	11.57		http://www.genedb.org/genedb/Search?organism=annulata&name=TA07390	WPL
6	TA17970	|||t-complex protein beta subunit, putative|Theileria annulata|chr 03|||Manual	232	60753	15	22.5	5.63		http://www.genedb.org/genedb/Search?organism=annulata&name=TA17970	AP1
4	TA06545	|||polyadenylate (poly(A)) binding protein, putative|Theileria annulata|chr 01|||Manual	232	74489	8	13.7	8.66		http://www.genedb.org/genedb/Search?organism=annulata&name=TA06545	P
23	TA17380	|||40S ribosomal protein S5, putative|Theileria annulata|chr 03|||Manual	232	21987	6	29	9.94		http://www.genedb.org/genedb/Search?organism=annulata&name=TA17380	DP2
32	TA09370	|||hypothetical protein, conserved|Theileria annulata|chr 04|||Manual	231	87028	12	16.4	5.37		http://www.genedb.org/genedb/Search?organism=annulata&name=TA09370	WPL
50	TA08215	|||hypothetical protein, conserved|Theileria annulata|chr 04|||Manual	230	50235	9	25.1	5.04		http://www.genedb.org/genedb/Search?organism=annulata&name=TA08215	WPL
6	TA04045	|||glucose-6-phosphate isomerase, putative|Theileria annulata|chr 03|||Manual	230	63810	8	24.5	6.01		http://www.genedb.org/genedb/Search?organism=annulata&name=TA04045	AP1
22	TA16000	|||40S ribosomal protein S8, putative|Theileria annulata|chr 02|||Manual	230	21276	6	29.9	10.6		http://www.genedb.org/genedb/Search?organism=annulata&name=TA16000	DP2
15	TA07845	|||histone H2A, putative|Theileria annulata|chr 04|||Manual	229	13498	6	36.2	10.53		http://www.genedb.org/genedb/Search?organism=annulata&name=TA07845	AP1
39	TA17835	|||AAA family ATPase, putative|Theileria annulata|chr 03|||Manual	228	64458	8	15.4	9.43		http://www.genedb.org/genedb/Search?organism=annulata&name=TA17835	WPL
13	TA20940	|||at4g32520/f8b4_220|Theileria annulata|chr 01|||Manual	227	56712	12	31.4	8.15		http://www.genedb.org/genedb/Search?organism=annulata&name=TA20940	DP2
10	TA11570	|||ADP/ATP transporter, putatve|Theileria annulata|chr 02|||Manual	227	33716	7	31.9	9.83		http://www.genedb.org/genedb/Search?organism=annulata&name=TA11570	DP1
72	TA08200	|||RNA-binding protein, putative|Theileria annulata|chr 04|||Manual	227	30315	8	23.3	10.04		http://www.genedb.org/genedb/Search?organism=annulata&name=TA08200	WPL
14	TA07845	|||histone H2A, putative|Theileria annulata|chr 04|||Manual	227	13498	6	30.7	10.53		http://www.genedb.org/genedb/Search?organism=annulata&name=TA07845	DP1
7	TA07280	|||importin beta/transportin, putative|Theileria annulata|chr 04|||Manual	226	109009	6	12.6	4.9		http://www.genedb.org/genedb/Search?organism=annulata&name=TA07280	DP2
19	TA11825	|||3-demethylubiquinone-9 3-methyltransferase-like protein, putative|Theileria annulata|chr 02|||Manual	226	35649	5	20.7	8.26		http://www.genedb.org/genedb/Search?organism=annulata&name=TA11825	DP2
127	TA21260	|||glutaredoxin, putative|Theileria annulata|chr 01|||Manual	225	17781	9	49.7	8.72		http://www.genedb.org/genedb/Search?organism=annulata&name=TA21260	WPL
9	TA04600	|||nucleosome assembly protein, putative|Theileria annulata|chr 03|||Manual	224	33823	7	38.7	4.57		http://www.genedb.org/genedb/Search?organism=annulata&name=TA04600	AP1
5	TA15580	|||hypothetical protein|Theileria annulata|chr 02|||Manual	224	212237	16	7.8	5.2		http://www.genedb.org/genedb/Search?organism=annulata&name=TA15580	WPL
15	TA07275	|||thioredoxin, putative|Theileria annulata|chr 04|||Manual	224	13147	8	60.9	5.62		http://www.genedb.org/genedb/Search?organism=annulata&name=TA07275	AP1
4	TA12430	|||beta adaptin, putative|Theileria annulata|chr 02|||Manual	224	99942	6	7.4	6.09		http://www.genedb.org/genedb/Search?organism=annulata&name=TA12430	DP1
64	TA13500	|||cAMP-dependent protein kinase regulatory subunit, putative|Theileria annulata|chr 02|||Manual	224	35683	6	21.4	7.6		http://www.genedb.org/genedb/Search?organism=annulata&name=TA13500	WPL
21	TA06960	|||myosin, putative|Theileria annulata|chr 01|||Manual	224	167618	6	5.1	8.81		http://www.genedb.org/genedb/Search?organism=annulata&name=TA06960	WPL
60	TA21445	|||GTP-binding protein, putative|Theileria annulata|chr 01|||Manual	224	41104	7	21.6	9.18		http://www.genedb.org/genedb/Search?organism=annulata&name=TA21445	WPL
3	TA10240	|||eukaryotic translation initiation factor 3 (subunit 8), putative|Theileria annulata|chr 04|||Manual	223	109099	12	14.5	5.88		http://www.genedb.org/genedb/Search?organism=annulata&name=TA10240	AP1
6	TA20505	|||hypothetical protein|Theileria annulata|chr 01|||Manual	222	66496	6	13.1	5.88		http://www.genedb.org/genedb/Search?organism=annulata&name=TA20505	DP1
55	TA13805	|||nucleolar protein nop5, putative|Theileria annulata|chr 02|||Manual	222	56160	9	26.4	8.98		http://www.genedb.org/genedb/Search?organism=annulata&name=TA13805	WPL
18	TA17795	|||40s ribosomal protein s3a, putative|Theileria annulata|chr 03|||Manual	222	29882	14	34	9.79		http://www.genedb.org/genedb/Search?organism=annulata&name=TA17795	DP2
13	TA17380	|||40S ribosomal protein S5, putative|Theileria annulata|chr 03|||Manual	222	21987	10	39.9	9.94		http://www.genedb.org/genedb/Search?organism=annulata&name=TA17380	AP1
129	TA07275	|||thioredoxin, putative|Theileria annulata|chr 04|||Manual	221	13147	7	36.5	5.62		http://www.genedb.org/genedb/Search?organism=annulata&name=TA07275	WPL
6	TA03225	|||T-complex polypeptide 1, putative|Theileria annulata|chr 03|||Manual	221	60142	7	16.6	6.02		http://www.genedb.org/genedb/Search?organism=annulata&name=TA03225	AP1
3	TA10975	|||hypothetical protein|Theileria annulata|chr 04|||Manual	221	173433	16	12.3	6.04		http://www.genedb.org/genedb/Search?organism=annulata&name=TA10975	DP2
59	TA12445	|||eukaryotic translation initation factor 3, putative|Theileria annulata|chr 02|||Manual	220	42840	5	22.9	5.11		http://www.genedb.org/genedb/Search?organism=annulata&name=TA12445	WPL
20	TA03420	|||hypothetical protein|Theileria annulata|chr 03|||Manual	220	36436	8	20.1	6.29		http://www.genedb.org/genedb/Search?organism=annulata&name=TA03420	DP2
109	TA14565	|||ribosomal protein l27, putative|Theileria annulata|chr 02|||Manual	220	16928	12	52.7	10.3		http://www.genedb.org/genedb/Search?organism=annulata&name=TA14565	WPL
87	TA04595	|||proteasome subunit, putative|Theileria annulata|chr 03|||Manual	219	25865	7	34.9	7.75		http://www.genedb.org/genedb/Search?organism=annulata&name=TA04595	WPL
10	TA16305	|||translation elongation factor E1-F beta, putative|Theileria annulata|chr 01|||Manual	218	26931	6	15	4.56		http://www.genedb.org/genedb/Search?organism=annulata&name=TA16305	AP1
23	TA17250	|||peroxiredoxin 1, putative|Theileria annulata|chr 04|||Manual	218	22046	10	37.4	6.82		http://www.genedb.org/genedb/Search?organism=annulata&name=TA17250	DP2
4	TA03615	|||hypothetical protein|Theileria annulata|chr 03|||Manual	217	90899	6	11.3	5.55		http://www.genedb.org/genedb/Search?organism=annulata&name=TA03615	DP1
35	TA04845	|||aspartyl-tRNA synthetase, putative|Theileria annulata|chr 03|||Manual	217	71952	8	17.3	5.57		http://www.genedb.org/genedb/Search?organism=annulata&name=TA04845	WPL
5	TA14650	|||protein transport protein (SEC23 homologue), putative|Theileria annulata|chr 02|||Manual	217	87600	11	20.3	5.81		http://www.genedb.org/genedb/Search?organism=annulata&name=TA14650	DP1
78	TA13260	|||oxoglutarate/malate translocator protein, putative|Theileria annulata|chr 02|||Manual	217	35179	9	30.9	9.6		http://www.genedb.org/genedb/Search?organism=annulata&name=TA13260	WPL
7	TA12520	|||hypothetical protein|Theileria annulata|chr 02|||Manual	216	65534	7	10.8	4.56		http://www.genedb.org/genedb/Search?organism=annulata&name=TA12520	DP2
24	TA07620	|||60S ribosomal protein L12, putative|Theileria annulata|chr 04|||Manual	216	18286	9	40	9.75		http://www.genedb.org/genedb/Search?organism=annulata&name=TA07620	DP2
7	TA15740	|||cyclophilin, putative|Theileria annulata|chr 02|||Manual	215	43538	4	14.3	6.63		http://www.genedb.org/genedb/Search?organism=annulata&name=TA15740	AP1
3	TA18435	|||hypothetical protein|Theileria annulata|chr 03|||Manual	215	143157	7	7.3	7.3		http://www.genedb.org/genedb/Search?organism=annulata&name=TA18435	P
33	TA20535	|||peptidylprolyl isomerase-like protein, putative|Theileria annulata|chr 01|||Manual	214	81043	13	23.3	5.18		http://www.genedb.org/genedb/Search?organism=annulata&name=TA20535	WPL
23	TA07230	|||hypothetical protein|Theileria annulata|chr 04|||Manual	214	26218	5	23	5.56		http://www.genedb.org/genedb/Search?organism=annulata&name=TA07230	DP2
12	TA05950	|||26S proteasome subunit 4, putative|Theileria annulata|chr 01|||Manual	214	49157	4	14.2	5.72		http://www.genedb.org/genedb/Search?organism=annulata&name=TA05950	DP2
16	TA05790	|||ADP-ribosylation factor GTPase-activating protein, putative|Theileria annulata|chr 01|||Manual	214	37103	8	22.8	6.83		http://www.genedb.org/genedb/Search?organism=annulata&name=TA05790	DP2
55	TA10340	|||branched-chain alpha-keto acid dehydrogenase E1, subunit, putative|Theileria annulata|chr 04|||Manual	214	51624	10	37	7.16		http://www.genedb.org/genedb/Search?organism=annulata&name=TA10340	WPL
28	TA12815	|||60S acidic ribosomal protein p2, putative|Theileria annulata|chr 02|||Manual	213	11556	5	50	4.18		http://www.genedb.org/genedb/Search?organism=annulata&name=TA12815	DP2
119	TA14735	|||calmodulin, putative|Theileria annulata|chr 02|||Manual	213	16931	7	38.3	4.19		http://www.genedb.org/genedb/Search?organism=annulata&name=TA14735	WPL
1	TA12925	|||(subtelomeric) ABC-transporter family member, putative|Theileria annulata|chr 02|||Manual	213	181862	4	4	8.94		http://www.genedb.org/genedb/Search?organism=annulata&name=TA12925	DP1
63	TA06015	|||eukaryotic translation initiation factor 2 alpha subunit, putative|Theileria annulata|chr 01|||Manual	212	38668	6	23.1	4.78		http://www.genedb.org/genedb/Search?organism=annulata&name=TA06015	WPL
32	TA15230	|||nucleolar, RNA-binding protein, putative|Theileria annulata|chr 02|||Manual	212	62463	7	14.6	5.24		http://www.genedb.org/genedb/Search?organism=annulata&name=TA15230	WPL
112	TA17310	|||40s ribosomal protein s15|Theileria annulata|chr 04|||Manual	212	17368	13	52	10.33		http://www.genedb.org/genedb/Search?organism=annulata&name=TA17310	WPL
9	TA21330	|||glycerol-3-phosphate dehydrogenase (gpdh), putative|Theileria annulata|chr 01|||Manual	211	42451	6	20	5.86		http://www.genedb.org/genedb/Search?organism=annulata&name=TA21330	AP1
13	TA09760	|||phosphatidylserine decarboxylase, putative|Theileria annulata|chr 01|||Manual	211	25084	5	18.3	9.4		http://www.genedb.org/genedb/Search?organism=annulata&name=TA09760	DP1
8	TA10340	|||branched-chain alpha-keto acid dehydrogenase E1, subunit, putative|Theileria annulata|chr 04|||Manual	210	51624	10	39.4	7.16		http://www.genedb.org/genedb/Search?organism=annulata&name=TA10340	AP1
15	TA12435	|||60S ribosomal protein L30, putative|Theileria annulata|chr 02|||Manual	209	12072	4	27.8	9.45		http://www.genedb.org/genedb/Search?organism=annulata&name=TA12435	DP1
14	TA07530	|||40S ribosomal protein S24, putative|Theileria annulata|chr 04|||Manual	209	15426	7	40	10.9		http://www.genedb.org/genedb/Search?organism=annulata&name=TA07530	AP1
7	TA11470	|||eukaryotic translation initiation factor 4a, putative|Theileria annulata|chr 02|||Manual	208	45733	7	20	5.55		http://www.genedb.org/genedb/Search?organism=annulata&name=TA11470	P
9	TA10470	|||hypothetical protein, conserved|Theileria annulata|chr 04|||Manual	208	38818	9	29.8	9.33		http://www.genedb.org/genedb/Search?organism=annulata&name=TA10470	DP1
9	TA02540	|||hypothetical protein, conserved|Theileria annulata|chr 03|||Manual	207	40733	6	17	5.44		http://www.genedb.org/genedb/Search?organism=annulata&name=TA02540	DP1
11	TA08435	|||hypothetical protein, conserved|Theileria annulata|chr 04|||Manual	207	55352	9	24.1	8.4		http://www.genedb.org/genedb/Search?organism=annulata&name=TA08435	DP2
11	TA13460	|||40S ribosomal subunit protein S6, putative|Theileria annulata|chr 02|||Manual	206	25481	8	40.4	10.91		http://www.genedb.org/genedb/Search?organism=annulata&name=TA13460	AP1
9	TA19645	|||ABC transporter, putative|Theileria annulata|chr 01|||Manual	205	73434	8	15.2	7.48		http://www.genedb.org/genedb/Search?organism=annulata&name=TA19645	DP2
12	TA15210	|||60S ribosomal subunit protein L18, putative|Theileria annulata|chr 02|||Manual	205	21721	9	47.9	10.75		http://www.genedb.org/genedb/Search?organism=annulata&name=TA15210	AP1
90	TA13195	|||hypothetical protein|Theileria annulata|chr 02|||Manual	204	28824	4	18.1	7.05		http://www.genedb.org/genedb/Search?organism=annulata&name=TA13195	WPL
14	TA02550	|||glycogen synthase kinase, putative|Theileria annulata|chr 03|||Manual	204	44855	4	8.3	8.28		http://www.genedb.org/genedb/Search?organism=annulata&name=TA02550	DP2
14	TA08205	|||60S ribosomal protein L22, putative|Theileria annulata|chr 04|||Manual	204	14350	5	45.1	9.94		http://www.genedb.org/genedb/Search?organism=annulata&name=TA08205	AP1
7	TA19810	|||glucokinase, putative|Theileria annulata|chr 01|||Manual	203	54662	12	35.5	5.93		http://www.genedb.org/genedb/Search?organism=annulata&name=TA19810	AP1
70	TA19035	|||GTPase-activating protein, putative|Theileria annulata|chr 01|||Manual	203	36133	10	38.7	6.32		http://www.genedb.org/genedb/Search?organism=annulata&name=TA19035	WPL
7	TA17020	|||iron-responsive element binding protein/aconitase, putative|Theileria annulata|chr 01|||Manual	202	102428	9	11.5	6.79		http://www.genedb.org/genedb/Search?organism=annulata&name=TA17020	DP2
8	TA02550	|||glycogen synthase kinase, putative|Theileria annulata|chr 03|||Manual	202	44855	5	14.5	8.28		http://www.genedb.org/genedb/Search?organism=annulata&name=TA02550	AP1
12	TA17380	|||40S ribosomal protein S5, putative|Theileria annulata|chr 03|||Manual	202	21987	5	24.4	9.94		http://www.genedb.org/genedb/Search?organism=annulata&name=TA17380	P
92	TA11820	|||glutaredoxin-related protein, putative|Theileria annulata|chr 02|||Manual	200	23784	6	36.5	5.14		http://www.genedb.org/genedb/Search?organism=annulata&name=TA11820	WPL
85	TA12510	|||thymidylate kinase, putative|Theileria annulata|chr 02|||Manual	200	24995	8	30.4	7.01		http://www.genedb.org/genedb/Search?organism=annulata&name=TA12510	WPL
13	TA17895	|||40S ribosomal protein s19, putative|Theileria annulata|chr 03|||Manual	200	19743	4	17.8	10.22		http://www.genedb.org/genedb/Search?organism=annulata&name=TA17895	AP1
23	TA05920	|||hypothetical protein|Theileria annulata|chr 01|||Manual	199	20069	9	40.1	5.67		http://www.genedb.org/genedb/Search?organism=annulata&name=TA05920	DP2
14	TA13095	|||nucleoside diphosphate kinase, putative|Theileria annulata|chr 02|||Manual	199	16727	7	38.9	6.42		http://www.genedb.org/genedb/Search?organism=annulata&name=TA13095	AP1
9	TA14635	|||hypothetical protein|Theileria annulata|chr 02|||Manual	199	32467	14	34.4	9.83		http://www.genedb.org/genedb/Search?organism=annulata&name=TA14635	DP1
11	TA17025	|||60S ribosomal protein L2/L8, putative|Theileria annulata|chr 01|||Manual	199	28063	12	39.9	10.74		http://www.genedb.org/genedb/Search?organism=annulata&name=TA17025	DP1
23	TA20795	|||hypothetical protein|Theileria annulata|chr 01|||Manual	198	114338	10	13.6	5.32		http://www.genedb.org/genedb/Search?organism=annulata&name=TA20795	WPL
78	TA06550	|||ribosome biogenesis regulatory protein, putative|Theileria annulata|chr 01|||Manual	198	27692	3	25.5	9.89		http://www.genedb.org/genedb/Search?organism=annulata&name=TA06550	WPL
14	TA07530	|||40S ribosomal protein S24, putative|Theileria annulata|chr 04|||Manual	198	15426	6	40	10.9		http://www.genedb.org/genedb/Search?organism=annulata&name=TA07530	DP1
8	TA08705	|||elongation factor 1-gamma, putative|Theileria annulata|chr 04|||Manual	197	44912	8	26	6.24		http://www.genedb.org/genedb/Search?organism=annulata&name=TA08705	AP1
2	TA06960	|||myosin, putative|Theileria annulata|chr 01|||Manual	197	167618	5	5.3	8.81		http://www.genedb.org/genedb/Search?organism=annulata&name=TA06960	DP1
6	TA13315	|||tubulin beta chain, putative|Theileria annulata|chr 02|||Manual	196	49729	7	19.1	4.85		http://www.genedb.org/genedb/Search?organism=annulata&name=TA13315	DP1
10	TA04375	|||prohibitin, putative|Theileria annulata|chr 03|||Manual	196	30350	5	23.4	8.78		http://www.genedb.org/genedb/Search?organism=annulata&name=TA04375	DP1
13	TA14090	|||T. parva transmembrane protein 17 homologue, putative|Theileria annulata|chr 02|||Manual	196	16855	4	17.2	9.88		http://www.genedb.org/genedb/Search?organism=annulata&name=TA14090	AP1
20	TA16080	|||replication licensing factor, putative|Theileria annulata|chr 02|||Manual	195	116968	11	10.1	5.18		http://www.genedb.org/genedb/Search?organism=annulata&name=TA16080	WPL
46	TA10610	|||RuvB-like DNA repair helicase, putative|Theileria annulata|chr 04|||Manual	195	55015	5	15	5.85		http://www.genedb.org/genedb/Search?organism=annulata&name=TA10610	WPL
98	TA12110	|||adp-ribosylation factor, putative|Theileria annulata|chr 02|||Manual	195	20655	6	43.1	6.43		http://www.genedb.org/genedb/Search?organism=annulata&name=TA12110	WPL
37	TA18970	|||long-chain-fatty-acid--coa ligase, putative|Theileria annulata|chr 01|||Manual	195	77712	7	16.9	8.05		http://www.genedb.org/genedb/Search?organism=annulata&name=TA18970	WPL
15	TA21260	|||glutaredoxin, putative|Theileria annulata|chr 01|||Manual	195	17781	8	49.7	8.72		http://www.genedb.org/genedb/Search?organism=annulata&name=TA21260	AP1
79	TA14525	|||eukaryotic translation initiation factor 2, beta, putative|Theileria annulata|chr 02|||Manual	195	26973	8	33.8	9.21		http://www.genedb.org/genedb/Search?organism=annulata&name=TA14525	WPL
7	TA14040	|||hypothetical protein|Theileria annulata|chr 02|||Manual	194	112708	8	14.3	6.89		http://www.genedb.org/genedb/Search?organism=annulata&name=TA14040	DP2
39	TA10100	|||RNA-binding protein, putative|Theileria annulata|chr 04|||Manual	194	55765	7	14.6	8.25		http://www.genedb.org/genedb/Search?organism=annulata&name=TA10100	WPL
87	TA18135	|||nucleoside diphospahte hydrolase, putative|Theileria annulata|chr 03|||Manual	193	22353	6	21.2	4.97		http://www.genedb.org/genedb/Search?organism=annulata&name=TA18135	WPL
10	TA06865	|||small GTP-binding protein (RAN subfamily), putative|Theileria annulata|chr 01|||Manual	193	24310	6	35.5	8.29		http://www.genedb.org/genedb/Search?organism=annulata&name=TA06865	P
7	TA04225	|||hypothetical protein|Theileria annulata|chr 03|||Manual	192	105997	4	6.6	7.53		http://www.genedb.org/genedb/Search?organism=annulata&name=TA04225	DP2
89	TA17640	||| Ras-related gtpase, putative|Theileria annulata|chr 03|||Manual	191	24525	7	35.8	5.55		http://www.genedb.org/genedb/Search?organism=annulata&name=TA17640	WPL
24	TA12565	|||cargo protein (transmembrane protein tmp21 homologue), putative|Theileria annulata|chr 02|||Manual	191	24312	7	24.4	6.06		http://www.genedb.org/genedb/Search?organism=annulata&name=TA12565	DP2
7	TA14775	|||glycerol kinase, putative|Theileria annulata|chr 02|||Manual	191	56642	3	10.7	7.1		http://www.genedb.org/genedb/Search?organism=annulata&name=TA14775	DP1
70	TA21285	|||eukaryotic translation initiation factor (eiF3 delta homologue), putative|Theileria annulata|chr 01|||Manual	190	29042	8	34.1	5.64		http://www.genedb.org/genedb/Search?organism=annulata&name=TA21285	WPL
8	TA15890	|||metallo-protease, putative|Theileria annulata|chr 02|||Manual	190	51849	8	20.5	8.99		http://www.genedb.org/genedb/Search?organism=annulata&name=TA15890	DP1
16	TA10470	|||hypothetical protein, conserved|Theileria annulata|chr 04|||Manual	190	38818	7	19.5	9.33		http://www.genedb.org/genedb/Search?organism=annulata&name=TA10470	DP2
60	TA12270	|||hypothetical protein|Theileria annulata|chr 02|||Manual	189	41116	8	25.4	4.85		http://www.genedb.org/genedb/Search?organism=annulata&name=TA12270	WPL
58	TA02815	|||succinyl-coA ligase, subunit, putative|Theileria annulata|chr 01|||Manual	189	47485	6	15.2	6.3		http://www.genedb.org/genedb/Search?organism=annulata&name=TA02815	WPL
6	TA05980	|||molecular chaperone, putative|Theileria annulata|chr 01|||Manual	188	48059	7	15.6	6.41		http://www.genedb.org/genedb/Search?organism=annulata&name=TA05980	DP1
6	TA09185	|||structure-specific recognition protein (SSRP) 1, putative|Theileria annulata|chr 04|||Manual	187	56773	6	12.7	4.87		http://www.genedb.org/genedb/Search?organism=annulata&name=TA09185	P
11	TA17640	||| Ras-related gtpase, putative|Theileria annulata|chr 03|||Manual	187	24525	4	15.3	5.55		http://www.genedb.org/genedb/Search?organism=annulata&name=TA17640	DP1
5	TA19645	|||ABC transporter, putative|Theileria annulata|chr 01|||Manual	187	73434	6	11.2	7.48		http://www.genedb.org/genedb/Search?organism=annulata&name=TA19645	DP1
11	TA15875	|||proteasome subunit alpha type 1, putative|Theileria annulata|chr 02|||Manual	187	26816	3	17.2	8.05		http://www.genedb.org/genedb/Search?organism=annulata&name=TA15875	AP1
7	TA02550	|||glycogen synthase kinase, putative|Theileria annulata|chr 03|||Manual	187	44855	5	10.9	8.28		http://www.genedb.org/genedb/Search?organism=annulata&name=TA02550	DP1
15	TA03620	|||bifunctional nuclease, putative|Theileria annulata|chr 03|||Manual	187	45802	9	20.2	8.49		http://www.genedb.org/genedb/Search?organism=annulata&name=TA03620	DP2
108	TA02500	|||centrin, putative|Theileria annulata|chr 03|||Manual	186	20012	5	37.1	4.97		http://www.genedb.org/genedb/Search?organism=annulata&name=TA02500	WPL
21	TA05645	|||DEAD-box-family helicase, putative|Theileria annulata|chr 01|||Manual	186	174669	11	7.1	5.58		http://www.genedb.org/genedb/Search?organism=annulata&name=TA05645	DP2
3	TA10240	|||eukaryotic translation initiation factor 3 (subunit 8), putative|Theileria annulata|chr 04|||Manual	186	109099	10	14.3	5.88		http://www.genedb.org/genedb/Search?organism=annulata&name=TA10240	DP1
8	TA08145	|||glyceraldehyde-3-phosphate dehydrogenase, putative|Theileria annulata|chr 04|||Manual	186	36741	6	16.2	6.75		http://www.genedb.org/genedb/Search?organism=annulata&name=TA08145	DP1
24	TA18835	|||hypothetical protein|Theileria annulata|chr 03|||Manual	186	34313	7	19.5	9.29		http://www.genedb.org/genedb/Search?organism=annulata&name=TA18835	DP2
99	TA06055	|||ubiquinol-cytochrome C reductase complex, 14 kDa subunit homologue, putative|Theileria annulata|chr 01|||Manual	186	22888	6	28.9	9.35		http://www.genedb.org/genedb/Search?organism=annulata&name=TA06055	WPL
12	TA13850	|||hypothetical protein, conserved|Theileria annulata|chr 02|||Manual	185	18366	9	54.3	4.63		http://www.genedb.org/genedb/Search?organism=annulata&name=TA13850	AP1
6	TA12345	|||T-complex protein 1 epsilon subunit, putative|Theileria annulata|chr 02|||Manual	185	59229	4	12.1	5.49		http://www.genedb.org/genedb/Search?organism=annulata&name=TA12345	DP1
72	TA08080	|||hypothetical protein, conserved|Theileria annulata|chr 04|||Manual	184	36882	3	14.2	4.94		http://www.genedb.org/genedb/Search?organism=annulata&name=TA08080	WPL
4	TA19555	|||sortilin-like protein, putative|Theileria annulata|chr 01|||Manual	184	97215	8	13.1	5.73		http://www.genedb.org/genedb/Search?organism=annulata&name=TA19555	DP1
15	TA10535	|||histone H4, putative|Theileria annulata|chr 04|||Manual	184	11362	13	44.7	11.36		http://www.genedb.org/genedb/Search?organism=annulata&name=TA10535	DP1
87	TA18320	|||proteasome subunit alpha type 2|Theileria annulata|chr 03|||Manual	183	25680	7	30.9	4.79		http://www.genedb.org/genedb/Search?organism=annulata&name=TA18320	WPL
41	TA10370	|||vacuolar H+-ATPase, a subunit, putative|Theileria annulata|chr 04|||Manual	183	71555	6	14.7	6.22		http://www.genedb.org/genedb/Search?organism=annulata&name=TA10370	WPL
7	TA05325	|||methionyl-tRNA synthetase, putative|Theileria annulata|chr 03|||Manual	183	102987	12	17.9	6.4		http://www.genedb.org/genedb/Search?organism=annulata&name=TA05325	DP2
2	TA13720	|||hypothetical protein|Theileria annulata|chr 02|||Manual	183	177419	7	6.7	8.59		http://www.genedb.org/genedb/Search?organism=annulata&name=TA13720	DP1
133	TA04505	|||40S ribosomal protein S28, putative|Theileria annulata|chr 03|||Manual	183	7528	6	46.3	10.78		http://www.genedb.org/genedb/Search?organism=annulata&name=TA04505	WPL
11	TA10615	|||hypothetical protein, conserved|Theileria annulata|chr 04|||Manual	182	28243	9	32.5	4.97		http://www.genedb.org/genedb/Search?organism=annulata&name=TA10615	AP1
29	TA02525	|||40S ribosomal protein S27, putative|Theileria annulata|chr 03|||Manual	182	9464	6	35.4	8.84		http://www.genedb.org/genedb/Search?organism=annulata&name=TA02525	DP2
28	TA10535	|||histone H4, putative|Theileria annulata|chr 04|||Manual	182	11362	12	49.5	11.36		http://www.genedb.org/genedb/Search?organism=annulata&name=TA10535	DP2
5	TA06105	|||SNF2-family protein (chromodomain-helicase-DNA-binding protein 1 homologue), putative|Theileria annulata|chr 01|||Manual	181	209737	11	6.6	6.12		http://www.genedb.org/genedb/Search?organism=annulata&name=TA06105	WPL
6	TA20945	|||ATP synthase beta chain, mitochondrial precursor, putative|Theileria annulata|chr 01|||Manual	181	63197	6	15.3	6.75		http://www.genedb.org/genedb/Search?organism=annulata&name=TA20945	AP1
11	TA15385	|||60S ribosomal protein l10, putative|Theileria annulata|chr 02|||Manual	181	25552	5	17.1	10.08		http://www.genedb.org/genedb/Search?organism=annulata&name=TA15385	P
22	TA15210	|||60S ribosomal subunit protein L18, putative|Theileria annulata|chr 02|||Manual	181	21721	6	33	10.75		http://www.genedb.org/genedb/Search?organism=annulata&name=TA15210	DP2
17	TA21355	|||ribosomal phosphoprotein P0, putative|Theileria annulata|chr 01|||Manual	180	34006	5	25.6	5.43		http://www.genedb.org/genedb/Search?organism=annulata&name=TA21355	DP2
6	TA19010	|||protein disulfide isomerase precursor, putative|Theileria annulata|chr 01|||Manual	180	60384	5	15.5	5.61		http://www.genedb.org/genedb/Search?organism=annulata&name=TA19010	DP1
7	TA06655	|||phosphoglycerate kinase (PGK1 homologue), putative|Theileria annulata|chr 01|||Manual	180	45331	4	14.4	6.63		http://www.genedb.org/genedb/Search?organism=annulata&name=TA06655	DP1
5	TA06410	|||P-type ATPase, putative|Theileria annulata|chr 01|||Manual	180	163099	11	11.4	8.22		http://www.genedb.org/genedb/Search?organism=annulata&name=TA06410	DP2
22	TA15830	|||formate/nitrate transporter, putative|Theileria annulata|chr 02|||Manual	180	31453	11	13.9	8.43		http://www.genedb.org/genedb/Search?organism=annulata&name=TA15830	DP2
46	TA04985	|||RNA-binding protein, putative|Theileria annulata|chr 03|||Manual	180	46923	5	18.7	9.15		http://www.genedb.org/genedb/Search?organism=annulata&name=TA04985	WPL
12	TA14750	|||60S ribosomal protein L17, putative|Theileria annulata|chr 02|||Manual	180	21877	7	40.1	10.45		http://www.genedb.org/genedb/Search?organism=annulata&name=TA14750	AP1
14	TA12535	|||60S ribosomal protein L23, putative|Theileria annulata|chr 02|||Manual	179	14994	5	53.2	10.23		http://www.genedb.org/genedb/Search?organism=annulata&name=TA12535	DP1
4	TA10500	|||heat-shock (HSP70 homologue) protein, putative|Theileria annulata|chr 04|||Manual	178	73002	5	11.1	5.15		http://www.genedb.org/genedb/Search?organism=annulata&name=TA10500	P
9	TA04565	|||hypothetical protein|Theileria annulata|chr 03|||Manual	178	49498	4	14.1	5.15		http://www.genedb.org/genedb/Search?organism=annulata&name=TA04565	DP1
124	TA04180	|||60S ribosomal protein L37a(e)|Theileria annulata|chr 03|||Manual	178	10568	4	44.7	10.75		http://www.genedb.org/genedb/Search?organism=annulata&name=TA04180	WPL
13	TA18035	|||40s ribosomal protein s23, putative|Theileria annulata|chr 03|||Manual	178	16265	2	21.4	10.82		http://www.genedb.org/genedb/Search?organism=annulata&name=TA18035	P
73	TA09665	|||ribonucleoside reductase, putative|Theileria annulata|chr 01|||Manual	177	40057	6	15.4	5.23		http://www.genedb.org/genedb/Search?organism=annulata&name=TA09665	WPL
16	TA11715	|||importin-like protein, putative|Theileria annulata|chr 02|||Manual	177	149279	5	4.1	5.49		http://www.genedb.org/genedb/Search?organism=annulata&name=TA11715	WPL
17	TA15470	|||hypothetical protein, conserved|Theileria annulata|chr 02|||Manual	177	37835	4	13.4	6.52		http://www.genedb.org/genedb/Search?organism=annulata&name=TA15470	DP2
56	TA17805	|||elongation factor tu, putative|Theileria annulata|chr 03|||Manual	177	49576	4	13.9	6.71		http://www.genedb.org/genedb/Search?organism=annulata&name=TA17805	WPL
19	TA14465	|||1-acylglycerol-3-phosphate O-acyltransferase, putative|Theileria annulata|chr 02|||Manual	177	32444	9	32	9.14		http://www.genedb.org/genedb/Search?organism=annulata&name=TA14465	DP2
6	TA12845	|||eukaryotic translation initiation factor 3, subunit 6, putative|Theileria annulata|chr 02|||Manual	176	63527	4	10.4	6.34		http://www.genedb.org/genedb/Search?organism=annulata&name=TA12845	DP1
9	TA06845	|||heat-shock protein, putative|Theileria annulata|chr 01|||Manual	176	83377	11	22.3	6.4		http://www.genedb.org/genedb/Search?organism=annulata&name=TA06845	DP2
72	TA13685	|||hypothetical protein, conserved|Theileria annulata|chr 02|||Manual	176	35129	3	15.1	7.79		http://www.genedb.org/genedb/Search?organism=annulata&name=TA13685	WPL
31	TA08650	|||hypothetical protein, conserved|Theileria annulata|chr 04|||Manual	176	106627	7	10.6	7.92		http://www.genedb.org/genedb/Search?organism=annulata&name=TA08650	WPL
30	TA09710	|||hypothetical protein, conserved|Theileria annulata|chr 01|||Manual	176	89246	9	14.1	8.99		http://www.genedb.org/genedb/Search?organism=annulata&name=TA09710	WPL
15	TA04180	|||60S ribosomal protein L37a(e)|Theileria annulata|chr 03|||Manual	176	10568	4	45.7	10.75		http://www.genedb.org/genedb/Search?organism=annulata&name=TA04180	AP1
11	TA13460	|||40S ribosomal subunit protein S6, putative|Theileria annulata|chr 02|||Manual	176	25481	7	32.6	10.91		http://www.genedb.org/genedb/Search?organism=annulata&name=TA13460	DP1
11	TA13865	|||proteasome subunit y, putative|Theileria annulata|chr 02|||Manual	175	33318	4	15.6	5.67		http://www.genedb.org/genedb/Search?organism=annulata&name=TA13865	AP1
4	TA07540	|||eukaryotic translation initiation factor, putative|Theileria annulata|chr 04|||Manual	175	87168	6	12	6.07		http://www.genedb.org/genedb/Search?organism=annulata&name=TA07540	DP1
51	TA18485	|||methionine aminopeptidase, putative|Theileria annulata|chr 03|||Manual	175	49201	5	9.5	6.08		http://www.genedb.org/genedb/Search?organism=annulata&name=TA18485	WPL
70	TA15470	|||hypothetical protein, conserved|Theileria annulata|chr 02|||Manual	175	37835	4	16.8	6.52		http://www.genedb.org/genedb/Search?organism=annulata&name=TA15470	WPL
9	TA06545	|||polyadenylate (poly(A)) binding protein, putative|Theileria annulata|chr 01|||Manual	175	74489	7	15.7	8.66		http://www.genedb.org/genedb/Search?organism=annulata&name=TA06545	DP2
13	TA14450	|||citrate synthase, mitochondrial precursor, putative|Theileria annulata|chr 02|||Manual	175	76642	7	15.6	8.77		http://www.genedb.org/genedb/Search?organism=annulata&name=TA14450	DP2
124	TA12435	|||60S ribosomal protein L30, putative|Theileria annulata|chr 02|||Manual	175	12072	3	27.8	9.45		http://www.genedb.org/genedb/Search?organism=annulata&name=TA12435	WPL
8	TA14890	|||60S ribosomal protein l5, putative|Theileria annulata|chr 02|||Manual	175	35315	4	15	9.83		http://www.genedb.org/genedb/Search?organism=annulata&name=TA14890	P
95	TA15200	|||60S ribosomal subunit protein L18, putative|Theileria annulata|chr 02|||Manual	174	25223	5	15.8	10.71		http://www.genedb.org/genedb/Search?organism=annulata&name=TA15200	WPL
58	TA07135	|||RAN binding protein 1, putative|Theileria annulata|chr 04|||Manual	173	39321	10	41.8	4.98		http://www.genedb.org/genedb/Search?organism=annulata&name=TA07135	WPL
59	TA07160	|||CTP-phosphoethanolamine cytidylyltransferase, putative|Theileria annulata|chr 04|||Manual	173	43949	3	10.1	6.08		http://www.genedb.org/genedb/Search?organism=annulata&name=TA07160	WPL
20	TA02710	|||hypothetical protein|Theileria annulata|chr 03|||Manual	173	27218	7	23.3	8.7		http://www.genedb.org/genedb/Search?organism=annulata&name=TA02710	DP2
15	TA11305	|||40S ribosomal protein S10, putative|Theileria annulata|chr 04|||Manual	173	13221	10	55.3	9.24		http://www.genedb.org/genedb/Search?organism=annulata&name=TA11305	AP1
84	TA08575	|||vesicle-associated membrane protein, putative|Theileria annulata|chr 04|||Manual	173	25201	8	32.3	9.32		http://www.genedb.org/genedb/Search?organism=annulata&name=TA08575	WPL
5	TA08425	|||Theileria parva microneme-rhoptry antigen, putative|Theileria annulata|chr 04|||Manual	172	102199	10	14.8	7.12		http://www.genedb.org/genedb/Search?organism=annulata&name=TA08425	DP2
28	TA10945	|||hypothetical protein|Theileria annulata|chr 04|||Manual	172	11677	5	45.9	9.36		http://www.genedb.org/genedb/Search?organism=annulata&name=TA10945	DP2
14	TA07290	|||histone H2B (variant 1), putative|Theileria annulata|chr 04|||Manual	172	13682	6	34.1	10.48		http://www.genedb.org/genedb/Search?organism=annulata&name=TA07290	P
9	TA08180	|||arginyl-tRNA synthetase, putative|Theileria annulata|chr 04|||Manual	171	72741	7	16.6	5.78		http://www.genedb.org/genedb/Search?organism=annulata&name=TA08180	DP2
125	TA09235	|||translation initiation factor (SUI1 homologue), putative|Theileria annulata|chr 04|||Manual	171	12327	4	28	8.85		http://www.genedb.org/genedb/Search?organism=annulata&name=TA09235	WPL
3	TA10980	|||hypothetical protein|Theileria annulata|chr 04|||Manual	171	42102	6	18.5	9.18		http://www.genedb.org/genedb/Search?organism=annulata&name=TA10980	DP2
5	TA06470	|||chaperone protein (HSP90 homologue), putative|Theileria annulata|chr 01|||Manual	170	115840	8	10.1	5.06		http://www.genedb.org/genedb/Search?organism=annulata&name=TA06470	DP2
8	TA21355	|||ribosomal phosphoprotein P0, putative|Theileria annulata|chr 01|||Manual	170	34006	7	34	5.43		http://www.genedb.org/genedb/Search?organism=annulata&name=TA21355	P
11	TA13945	|||guanylate kinase, putative|Theileria annulata|chr 02|||Manual	170	22845	4	28.6	5.55		http://www.genedb.org/genedb/Search?organism=annulata&name=TA13945	AP1
19	TA12915	|||cytochrome c oxidase subunit, putative|Theileria annulata|chr 02|||Manual	170	31693	10	46.7	5.67		http://www.genedb.org/genedb/Search?organism=annulata&name=TA12915	DP2
19	TA06395	|||hypothetical protein, conserved|Theileria annulata|chr 01|||Manual	170	141640	10	9.4	5.9		http://www.genedb.org/genedb/Search?organism=annulata&name=TA06395	WPL
2	TA08425	|||Theileria parva microneme-rhoptry antigen, putative|Theileria annulata|chr 04|||Manual	170	102199	9	13	7.12		http://www.genedb.org/genedb/Search?organism=annulata&name=TA08425	P
11	TA15065	|||ribosomal protein S2, putative|Theileria annulata|chr 02|||Manual	170	28054	4	24.5	9.95		http://www.genedb.org/genedb/Search?organism=annulata&name=TA15065	AP1
22	TA20850	|||ribosomal protein l6, putative|Theileria annulata|chr 01|||Manual	170	19961	7	46.3	10.03		http://www.genedb.org/genedb/Search?organism=annulata&name=TA20850	DP2
113	TA12500	|||60S ribosomal protein L27a, putative|Theileria annulata|chr 02|||Manual	170	16695	7	48.3	10.66		http://www.genedb.org/genedb/Search?organism=annulata&name=TA12500	WPL
10	TA17970	|||t-complex protein beta subunit, putative|Theileria annulata|chr 03|||Manual	169	60753	10	16.5	5.63		http://www.genedb.org/genedb/Search?organism=annulata&name=TA17970	DP2
42	TA16400	|||chaperonin (T-complex protein 1 (TCP1), theta subunit homologue), putative|Theileria annulata|chr 01|||Manual	169	61049	7	16.5	5.87		http://www.genedb.org/genedb/Search?organism=annulata&name=TA16400	WPL
5	TA18970	|||long-chain-fatty-acid--coa ligase, putative|Theileria annulata|chr 01|||Manual	169	77712	4	10.6	8.05		http://www.genedb.org/genedb/Search?organism=annulata&name=TA18970	DP1
8	TA10315	|||sodium transporter, putative|Theileria annulata|chr 04|||Manual	169	53005	6	16.8	8.91		http://www.genedb.org/genedb/Search?organism=annulata&name=TA10315	DP1
93	TA06450	|||ATP synthase delta chain, putative|Theileria annulata|chr 01|||Manual	169	25850	3	19.4	9.37		http://www.genedb.org/genedb/Search?organism=annulata&name=TA06450	WPL
13	TA07620	|||60S ribosomal protein L12, putative|Theileria annulata|chr 04|||Manual	169	18286	6	40	9.75		http://www.genedb.org/genedb/Search?organism=annulata&name=TA07620	DP1
10	TA17025	|||60S ribosomal protein L2/L8, putative|Theileria annulata|chr 01|||Manual	169	28063	6	24.8	10.74		http://www.genedb.org/genedb/Search?organism=annulata&name=TA17025	P
64	TA02540	|||hypothetical protein, conserved|Theileria annulata|chr 03|||Manual	168	40733	4	15.5	5.44		http://www.genedb.org/genedb/Search?organism=annulata&name=TA02540	WPL
22	TA07270	|||proton translocating inorganic pyrophosphatase, putative|Theileria annulata|chr 04|||Manual	168	135382	5	2.5	7.84		http://www.genedb.org/genedb/Search?organism=annulata&name=TA07270	DP2
58	TA12705	|||hypothetical protein, conserved|Theileria annulata|chr 02|||Manual	168	47220	8	22.1	8.89		http://www.genedb.org/genedb/Search?organism=annulata&name=TA12705	WPL
26	TA14155	|||histone H2A variant, putative|Theileria annulata|chr 02|||Manual	168	15726	6	32.2	10.68		http://www.genedb.org/genedb/Search?organism=annulata&name=TA14155	DP2
12	TA16635	|||Fe/Mn superoxide dismutase (SOD), putative|Theileria annulata|chr 01|||Manual	167	23801	7	31.6	6.18		http://www.genedb.org/genedb/Search?organism=annulata&name=TA16635	AP1
11	TA14515	|||hypothetical protein, conserved|Theileria annulata|chr 02|||Manual	167	72886	7	11.6	6.31		http://www.genedb.org/genedb/Search?organism=annulata&name=TA14515	DP2
115	TA17000	|||hypothetical protein|Theileria annulata|chr 01|||Manual	167	22014	4	27.5	9.26		http://www.genedb.org/genedb/Search?organism=annulata&name=TA17000	WPL
62	TA17080	|||replication factor C subunit, putative|Theileria annulata|chr 01|||Manual	167	40185	3	5.7	9.43		http://www.genedb.org/genedb/Search?organism=annulata&name=TA17080	WPL
13	TA05395	|||histone H3, putative|Theileria annulata|chr 03|||Manual	167	15438	14	26.5	11.15		http://www.genedb.org/genedb/Search?organism=annulata&name=TA05395	P
11	TA20200	|||proteasome subunit alpha type 5-2, putative|Theileria annulata|chr 01|||Manual	166	28388	6	28	4.73		http://www.genedb.org/genedb/Search?organism=annulata&name=TA20200	AP1
51	TA14905	|||eukaryotic peptide chain release factor, putative|Theileria annulata|chr 02|||Manual	166	48606	3	12.1	5.24		http://www.genedb.org/genedb/Search?organism=annulata&name=TA14905	WPL
10	TA10185	|||ribosomal protein S2, putative|Theileria annulata|chr 04|||Manual	166	31271	6	29.6	6.15		http://www.genedb.org/genedb/Search?organism=annulata&name=TA10185	DP1
7	TA20940	|||at4g32520/f8b4_220|Theileria annulata|chr 01|||Manual	166	56712	5	14.1	8.15		http://www.genedb.org/genedb/Search?organism=annulata&name=TA20940	AP1
25	TA19385	|||40s ribosomal protein s16, putative|Theileria annulata|chr 01|||Manual	166	16627	4	27.2	10.36		http://www.genedb.org/genedb/Search?organism=annulata&name=TA19385	DP2
19	TA17025	|||60S ribosomal protein L2/L8, putative|Theileria annulata|chr 01|||Manual	166	28063	5	22.5	10.74		http://www.genedb.org/genedb/Search?organism=annulata&name=TA17025	DP2
11	TA03785	|||proteasome subnit, putative|Theileria annulata|chr 03|||Manual	165	28739	3	11.3	5.69		http://www.genedb.org/genedb/Search?organism=annulata&name=TA03785	AP1
20	TA20420	|||hypothetical protein|Theileria annulata|chr 01|||Manual	165	25059	5	24.3	6		http://www.genedb.org/genedb/Search?organism=annulata&name=TA20420	DP2
13	TA04190	|||DEAD-box family helicase, putative|Theileria annulata|chr 03|||Manual	165	51035	10	36.4	6.05		http://www.genedb.org/genedb/Search?organism=annulata&name=TA04190	DP2
5	TA10995	|||leucyl-tRNA synthetase, putative|Theileria annulata|chr 04|||Manual	165	137774	17	19.4	6.26		http://www.genedb.org/genedb/Search?organism=annulata&name=TA10995	DP2
16	TA17425	|||pre-protein translocase (SEC61 homologue), putative|Theileria annulata|chr 03|||Manual	165	51940	7	14.2	8.85		http://www.genedb.org/genedb/Search?organism=annulata&name=TA17425	DP2
12	TA08955	|||small GTPase, putative|Theileria annulata|chr 04|||Manual	165	22161	10	61.5	8.85		http://www.genedb.org/genedb/Search?organism=annulata&name=TA08955	DP1
17	TA14495	|||hypothetical protein, conserved|Theileria annulata|chr 02|||Manual	165	50789	5	13.2	9.03		http://www.genedb.org/genedb/Search?organism=annulata&name=TA14495	DP2
100	TA04310	|||4-methyl-5(b-hydroxyethyl)-thiazol monophosphate biosynthesis enzyme, putative|Theileria annulata|chr 03|||Manual	165	27647	5	13.4	9.07		http://www.genedb.org/genedb/Search?organism=annulata&name=TA04310	WPL
9	TA14890	|||60S ribosomal protein l5, putative|Theileria annulata|chr 02|||Manual	165	35315	7	23.9	9.83		http://www.genedb.org/genedb/Search?organism=annulata&name=TA14890	AP1
14	TA17310	|||40s ribosomal protein s15|Theileria annulata|chr 04|||Manual	165	17368	10	55.3	10.33		http://www.genedb.org/genedb/Search?organism=annulata&name=TA17310	AP1
12	TA11270	|||40S ribosomal protein S7 (RPS7), putative|Theileria annulata|chr 04|||Manual	164	22104	5	22.9	9.91		http://www.genedb.org/genedb/Search?organism=annulata&name=TA11270	AP1
107	TA10065	|||60S ribosomal protein L26, putative|Theileria annulata|chr 04|||Manual	164	17056	5	23.9	10.86		http://www.genedb.org/genedb/Search?organism=annulata&name=TA10065	WPL
10	TA04875	|||ubiquitin carboxyl-terminal hydrolase, putative|Theileria annulata|chr 03|||Manual	163	186275	8	5.5	5.23		http://www.genedb.org/genedb/Search?organism=annulata&name=TA04875	WPL
89	TA05645	|||DEAD-box-family helicase, putative|Theileria annulata|chr 01|||Manual	163	174669	10	7	5.58		http://www.genedb.org/genedb/Search?organism=annulata&name=TA05645	WPL
31	TA12635	|||Theileria-specific hypothetical protein family member, putative|Theileria annulata|chr 02|||Manual	163	77643	8	14.7	6.18		http://www.genedb.org/genedb/Search?organism=annulata&name=TA12635	WPL
51	TA06100	|||splicing factor (SR protein), putative|Theileria annulata|chr 01|||Manual	163	40458	5	18.5	10.34		http://www.genedb.org/genedb/Search?organism=annulata&name=TA06100	WPL
13	TA17715	|||60S ribosomal protein l25, putative|Theileria annulata|chr 03|||Manual	163	17043	3	26.3	10.49		http://www.genedb.org/genedb/Search?organism=annulata&name=TA17715	DP1
26	TA21115	|||ribosomal protein s18, putative|Theileria annulata|chr 01|||Manual	163	17614	5	33.1	10.52		http://www.genedb.org/genedb/Search?organism=annulata&name=TA21115	DP2
21	TA21230	|||P24 family protein, putative|Theileria annulata|chr 01|||Manual	162	29766	11	24.1	5.56		http://www.genedb.org/genedb/Search?organism=annulata&name=TA21230	DP2
100	TA07230	|||hypothetical protein|Theileria annulata|chr 04|||Manual	162	26218	3	15.8	5.56		http://www.genedb.org/genedb/Search?organism=annulata&name=TA07230	WPL
70	TA05730	|||hypothetical protein, conserved|Theileria annulata|chr 01|||Manual	162	34494	8	30.6	9.65		http://www.genedb.org/genedb/Search?organism=annulata&name=TA05730	WPL
28	TA10680	|||hypothetical protein, conserved|Theileria annulata|chr 04|||Manual	161	12832	3	39.6	10.09		http://www.genedb.org/genedb/Search?organism=annulata&name=TA10680	DP2
72	TA12680	|||serine/threonine protein phosphatase 1, PP1-gamma catalytic subunit, putative|Theileria annulata|chr 02|||Manual	160	35151	3	13	5.48		http://www.genedb.org/genedb/Search?organism=annulata&name=TA12680	WPL
6	TA15940	|||chaperone, putative|Theileria annulata|chr 02|||Manual	160	61393	4	11.1	6.13		http://www.genedb.org/genedb/Search?organism=annulata&name=TA15940	AP1
25	TA09660	|||vesicle transport protein, putative|Theileria annulata|chr 01|||Manual	160	24303	4	13.5	8.22		http://www.genedb.org/genedb/Search?organism=annulata&name=TA09660	DP2
111	TA19495	|||Ahp/TSA family-related protein, putative|Theileria annulata|chr 01|||Manual	160	21715	4	25.5	9.3		http://www.genedb.org/genedb/Search?organism=annulata&name=TA19495	WPL
9	TA14895	|||60S ribosomal protein l7a, putative|Theileria annulata|chr 02|||Manual	160	30481	7	28.6	10.33		http://www.genedb.org/genedb/Search?organism=annulata&name=TA14895	P
6	TA04450	|||protein disulphide isomerase, putative|Theileria annulata|chr 03|||Manual	159	62446	7	13.2	5.2		http://www.genedb.org/genedb/Search?organism=annulata&name=TA04450	DP1
46	TA04575	|||DNA helicase (ruvB-like protein), putative|Theileria annulata|chr 03|||Manual	159	55726	9	19.7	5.43		http://www.genedb.org/genedb/Search?organism=annulata&name=TA04575	WPL
20	TA09670	|||hypothetical protein|Theileria annulata|chr 01|||Manual	159	32929	5	22.4	8.29		http://www.genedb.org/genedb/Search?organism=annulata&name=TA09670	DP2
41	TA14295	|||hypothetical protein, conserved|Theileria annulata|chr 02|||Manual	159	63800	6	11.1	8.77		http://www.genedb.org/genedb/Search?organism=annulata&name=TA14295	WPL
12	TA15385	|||60S ribosomal protein l10, putative|Theileria annulata|chr 02|||Manual	159	25552	8	27	10.08		http://www.genedb.org/genedb/Search?organism=annulata&name=TA15385	DP1
23	TA12740	|||Spm1 (nucleoporin) protein|Theileria annulata|chr 02|||Manual	158	94813	5	8.8	4.87		http://www.genedb.org/genedb/Search?organism=annulata&name=TA12740	WPL
6	TA10915	|||pyruvate kinase, putative|Theileria annulata|chr 04|||Manual	158	57356	12	24.2	6.01		http://www.genedb.org/genedb/Search?organism=annulata&name=TA10915	AP1
15	TA13335	|||(SNARE-interacting) vesicle transport protein, putative|Theileria annulata|chr 02|||Manual	158	18092	3	27.9	6.1		http://www.genedb.org/genedb/Search?organism=annulata&name=TA13335	DP1
11	TA19585	|||chaperonin containing tcp-1 delta subunit, putative|Theileria annulata|chr 01|||Manual	158	58128	3	7.7	6.19		http://www.genedb.org/genedb/Search?organism=annulata&name=TA19585	DP2
45	TA03585	|||hypothetical protein|Theileria annulata|chr 03|||Manual	158	51489	7	12.8	6.19		http://www.genedb.org/genedb/Search?organism=annulata&name=TA03585	WPL
10	TA13455	|||hypothetical protein, conserved|Theileria annulata|chr 02|||Manual	158	13405	8	46.8	7.71		http://www.genedb.org/genedb/Search?organism=annulata&name=TA13455	AP1
90	TA10195	|||DNA-directed RNA polymerase, subunit (RPB5 homologue), putative|Theileria annulata|chr 04|||Manual	158	24175	8	38	8.85		http://www.genedb.org/genedb/Search?organism=annulata&name=TA10195	WPL
109	TA17720	|||centrin, putative|Theileria annulata|chr 03|||Manual	157	19004	2	21.7	4.38		http://www.genedb.org/genedb/Search?organism=annulata&name=TA17720	WPL
11	TA12425	|||eukaryotic translation initiation factor 3 subunit II, putative|Theileria annulata|chr 02|||Manual	157	27962	5	27	4.93		http://www.genedb.org/genedb/Search?organism=annulata&name=TA12425	DP1
11	TA18135	|||nucleoside diphospahte hydrolase, putative|Theileria annulata|chr 03|||Manual	157	22353	7	31.6	4.97		http://www.genedb.org/genedb/Search?organism=annulata&name=TA18135	AP1
12	TA02835	|||hypothetical protein|Theileria annulata|chr 01|||Manual	157	39861	3	7.6	5.11		http://www.genedb.org/genedb/Search?organism=annulata&name=TA02835	DP2
37	TA17690	|||regulator of chromosome condensation protein, putative|Theileria annulata|chr 03|||Manual	157	67907	6	19.5	5.72		http://www.genedb.org/genedb/Search?organism=annulata&name=TA17690	WPL
14	TA19385	|||40s ribosomal protein s16, putative|Theileria annulata|chr 01|||Manual	157	16627	4	29.3	10.36		http://www.genedb.org/genedb/Search?organism=annulata&name=TA19385	DP1
7	TA13910	|||60S ribosomal subunit protein L4/L1, putative|Theileria annulata|chr 02|||Manual	157	46236	8	23	11.11		http://www.genedb.org/genedb/Search?organism=annulata&name=TA13910	AP1
115	TA07840	|||histone H3, putative|Theileria annulata|chr 04|||Manual	157	15411	10	20.6	11.27		http://www.genedb.org/genedb/Search?organism=annulata&name=TA07840	WPL
10	TA08070	|||proteasome subunit (alpha type 6 homologue), putative|Theileria annulata|chr 04|||Manual	156	30842	4	24.3	5.64		http://www.genedb.org/genedb/Search?organism=annulata&name=TA08070	AP1
11	TA19315	|||proteasome subunit beta type 2, putative|Theileria annulata|chr 01|||Manual	156	24407	4	26.9	6.14		http://www.genedb.org/genedb/Search?organism=annulata&name=TA19315	AP1
18	TA09665	|||ribonucleoside reductase, putative|Theileria annulata|chr 01|||Manual	155	40057	4	9	5.23		http://www.genedb.org/genedb/Search?organism=annulata&name=TA09665	DP2
79	TA08530	|||2-oxoglutarate dehydrogenase complex, (dihydrolipoamide-related component?), putative|Theileria annulata|chr 04|||Manual	155	47064	9	21.1	7.56		http://www.genedb.org/genedb/Search?organism=annulata&name=TA08530	WPL
13	TA20545	|||ribosomal protein s15, putative|Theileria annulata|chr 01|||Manual	155	17116	7	38.4	10.34		http://www.genedb.org/genedb/Search?organism=annulata&name=TA20545	AP1
132	TA16725	|||U6 snRNA-associated Sm-lke protein, putative|Theileria annulata|chr 01|||Manual	154	8468	3	50	5.13		http://www.genedb.org/genedb/Search?organism=annulata&name=TA16725	WPL
15	TA17900	|||40S ribosomal protein s12, putative|Theileria annulata|chr 03|||Manual	154	15736	3	38	5.71		http://www.genedb.org/genedb/Search?organism=annulata&name=TA17900	AP1
8	TA07540	|||eukaryotic translation initiation factor, putative|Theileria annulata|chr 04|||Manual	154	87168	5	10.4	6.07		http://www.genedb.org/genedb/Search?organism=annulata&name=TA07540	DP2
6	TA03465	|||seryl-tRNA synthetase, putative|Theileria annulata|chr 03|||Manual	154	61506	2	10	6.63		http://www.genedb.org/genedb/Search?organism=annulata&name=TA03465	AP1
2	TA20640	|||HSP70 chaperone, putative|Theileria annulata|chr 01|||Manual	153	117118	9	11.3	5.28		http://www.genedb.org/genedb/Search?organism=annulata&name=TA20640	AP1
13	TA14565	|||ribosomal protein l27, putative|Theileria annulata|chr 02|||Manual	153	16928	9	50.7	10.3		http://www.genedb.org/genedb/Search?organism=annulata&name=TA14565	DP1
72	TA07805	|||splicing factor, putative|Theileria annulata|chr 04|||Manual	153	31919	6	23	10.87		http://www.genedb.org/genedb/Search?organism=annulata&name=TA07805	WPL
23	TA19265	|||hypothetical protein, conserved|Theileria annulata|chr 01|||Manual	152	28203	5	15.1	5.62		http://www.genedb.org/genedb/Search?organism=annulata&name=TA19265	DP2
9	TA21330	|||glycerol-3-phosphate dehydrogenase (gpdh), putative|Theileria annulata|chr 01|||Manual	152	42451	5	17.4	5.86		http://www.genedb.org/genedb/Search?organism=annulata&name=TA21330	DP1
3	TA10235	|||valyl-tRNA synthetase, putative|Theileria annulata|chr 04|||Manual	152	109346	6	7.2	6.6		http://www.genedb.org/genedb/Search?organism=annulata&name=TA10235	DP1
132	TA04270	|||small nuclear ribonucleoprotein (E), putative|Theileria annulata|chr 03|||Manual	152	10572	5	46.2	9.41		http://www.genedb.org/genedb/Search?organism=annulata&name=TA04270	WPL
14	TA07290	|||histone H2B (variant 1), putative|Theileria annulata|chr 04|||Manual	152	13682	3	25.2	10.48		http://www.genedb.org/genedb/Search?organism=annulata&name=TA07290	AP1
3	TA17345	|||cell division control protein, putative|Theileria annulata|chr 04|||Manual	151	105167	7	9.2	5.88		http://www.genedb.org/genedb/Search?organism=annulata&name=TA17345	AP1
9	TA10185	|||ribosomal protein S2, putative|Theileria annulata|chr 04|||Manual	151	31271	11	37.2	6.15		http://www.genedb.org/genedb/Search?organism=annulata&name=TA10185	AP1
110	TA16540	|||protein tyrosine phosphatase, putative|Theileria annulata|chr 01|||Manual	151	19972	3	17.9	8.92		http://www.genedb.org/genedb/Search?organism=annulata&name=TA16540	WPL
9	TA14890	|||60S ribosomal protein l5, putative|Theileria annulata|chr 02|||Manual	151	35315	7	26.5	9.83		http://www.genedb.org/genedb/Search?organism=annulata&name=TA14890	DP1
23	TA15220	|||60S ribosomal protein l21, putative|Theileria annulata|chr 02|||Manual	151	18673	4	16.9	10.41		http://www.genedb.org/genedb/Search?organism=annulata&name=TA15220	DP2
15	TA07390	|||60S ribosomal protein L36, putative|Theileria annulata|chr 04|||Manual	151	13093	8	53.9	11.57		http://www.genedb.org/genedb/Search?organism=annulata&name=TA07390	AP1
9	TA06015	|||eukaryotic translation initiation factor 2 alpha subunit, putative|Theileria annulata|chr 01|||Manual	150	38668	2	5.7	4.78		http://www.genedb.org/genedb/Search?organism=annulata&name=TA06015	AP1
36	TA03350	|||chaperonin CPN60 (mitochondrial precuror?), putative|Theileria annulata|chr 03|||Manual	150	70495	4	7.7	6.07		http://www.genedb.org/genedb/Search?organism=annulata&name=TA03350	WPL
81	TA09685	|||hypothetical protein, conserved|Theileria annulata|chr 01|||Manual	150	33102	4	22	6.76		http://www.genedb.org/genedb/Search?organism=annulata&name=TA09685	WPL
103	TA07385	|||hypothetical protein, conserved|Theileria annulata|chr 04|||Manual	150	18633	2	18.3	10.19		http://www.genedb.org/genedb/Search?organism=annulata&name=TA07385	WPL
23	TA05445	|||60S ribosomal protein L19, putative|Theileria annulata|chr 03|||Manual	150	20967	4	17.4	11.71		http://www.genedb.org/genedb/Search?organism=annulata&name=TA05445	DP2
106	TA07740	|||Bis-(5~ nucleosyl)-tetraphosphatase, putative|Theileria annulata|chr 04|||Manual	149	17275	4	35.8	5.33		http://www.genedb.org/genedb/Search?organism=annulata&name=TA07740	WPL
115	TA02645	|||ubiquitin-conjugating enzyme (MMS homologue), putative|Theileria annulata|chr 03|||Manual	149	16276	4	29.3	5.49		http://www.genedb.org/genedb/Search?organism=annulata&name=TA02645	WPL
49	TA05950	|||26S proteasome subunit 4, putative|Theileria annulata|chr 01|||Manual	149	49157	4	14.6	5.72		http://www.genedb.org/genedb/Search?organism=annulata&name=TA05950	WPL
7	TA19085	|||hypothetical protein|Theileria annulata|chr 01|||Manual	149	39009	2	8.7	5.87		http://www.genedb.org/genedb/Search?organism=annulata&name=TA19085	DP2
118	TA12615	|||autophagy protein 8I, putative|Theileria annulata|chr 02|||Manual	149	14967	2	19.8	8.83		http://www.genedb.org/genedb/Search?organism=annulata&name=TA12615	WPL
15	TA04180	|||60S ribosomal protein L37a(e)|Theileria annulata|chr 03|||Manual	149	10568	2	36.2	10.75		http://www.genedb.org/genedb/Search?organism=annulata&name=TA04180	DP1
10	TA09665	|||ribonucleoside reductase, putative|Theileria annulata|chr 01|||Manual	148	40057	2	4.8	5.23		http://www.genedb.org/genedb/Search?organism=annulata&name=TA09665	AP1
34	TA19220	|||prolyl-trna synthetase, putative|Theileria annulata|chr 01|||Manual	148	81711	4	4.8	5.74		http://www.genedb.org/genedb/Search?organism=annulata&name=TA19220	WPL
5	TA16615	|||hypothetical protein, conserved|Theileria annulata|chr 01|||Manual	148	88252	4	7.8	6		http://www.genedb.org/genedb/Search?organism=annulata&name=TA16615	DP1
88	TA19315	|||proteasome subunit beta type 2, putative|Theileria annulata|chr 01|||Manual	148	24407	8	47.6	6.14		http://www.genedb.org/genedb/Search?organism=annulata&name=TA19315	WPL
4	TA15035	|||hypothetical protein|Theileria annulata|chr 02|||Manual	148	255002	5	3.6	6.59		http://www.genedb.org/genedb/Search?organism=annulata&name=TA15035	DP2
7	TA02550	|||glycogen synthase kinase, putative|Theileria annulata|chr 03|||Manual	148	44855	4	12.7	8.28		http://www.genedb.org/genedb/Search?organism=annulata&name=TA02550	P
13	TA18315	|||hypothetical protein, conserved|Theileria annulata|chr 03|||Manual	148	46021	4	14	8.97		http://www.genedb.org/genedb/Search?organism=annulata&name=TA18315	DP2
11	TA09180	|||60S ribosomal L1/L10a protein, putative|Theileria annulata|chr 04|||Manual	148	21403	6	20.1	10.01		http://www.genedb.org/genedb/Search?organism=annulata&name=TA09180	DP1
18	TA14075	|||proliferating cell nuclear antigen 2 (PCNA2), putative|Theileria annulata|chr 02|||Manual	147	29945	4	12.6	4.78		http://www.genedb.org/genedb/Search?organism=annulata&name=TA14075	DP2
3	TA06395	|||hypothetical protein, conserved|Theileria annulata|chr 01|||Manual	147	141640	6	7.5	5.9		http://www.genedb.org/genedb/Search?organism=annulata&name=TA06395	DP1
1	TA06105	|||SNF2-family protein (chromodomain-helicase-DNA-binding protein 1 homologue), putative|Theileria annulata|chr 01|||Manual	147	209737	10	7.4	6.12		http://www.genedb.org/genedb/Search?organism=annulata&name=TA06105	AP1
105	TA12390	|||40S ribosomal protein S11, putative|Theileria annulata|chr 02|||Manual	147	18267	7	24.4	10.28		http://www.genedb.org/genedb/Search?organism=annulata&name=TA12390	WPL
25	TA20545	|||ribosomal protein s15, putative|Theileria annulata|chr 01|||Manual	147	17116	6	22.5	10.34		http://www.genedb.org/genedb/Search?organism=annulata&name=TA20545	DP2
70	TA19455	|||hypothetical protein, conserved|Theileria annulata|chr 01|||Manual	146	33492	3	15.7	4.63		http://www.genedb.org/genedb/Search?organism=annulata&name=TA19455	WPL
76	TA05225	|||hypothetical protein, conserved|Theileria annulata|chr 03|||Manual	146	37640	5	24.3	4.67		http://www.genedb.org/genedb/Search?organism=annulata&name=TA05225	WPL
18	TA20385	|||transmembrane protein, conserved|Theileria annulata|chr 01|||Manual	146	32436	2	6.1	4.85		http://www.genedb.org/genedb/Search?organism=annulata&name=TA20385	DP2
130	TA18815	|||RNA-binding protein, putative|Theileria annulata|chr 03|||Manual	146	11114	6	28.6	5.11		http://www.genedb.org/genedb/Search?organism=annulata&name=TA18815	WPL
24	TA05275	|||2-oxoglutarate dehydrogenase E1 component, putative|Theileria annulata|chr 03|||Manual	146	117341	7	11.2	6.98		http://www.genedb.org/genedb/Search?organism=annulata&name=TA05275	WPL
10	TA18030	|||putative 60S ribosomal protein l7|Theileria annulata|chr 03|||Manual	146	30955	3	10.9	10.34		http://www.genedb.org/genedb/Search?organism=annulata&name=TA18030	P1
87	TA06555	|||co-chaperone (GrpE homologue), putative|Theileria annulata|chr 01|||Manual	145	29630	6	21.7	6.36		http://www.genedb.org/genedb/Search?organism=annulata&name=TA06555	WPL
1	TA06410	|||P-type ATPase, putative|Theileria annulata|chr 01|||Manual	145	163099	9	7.8	8.22		http://www.genedb.org/genedb/Search?organism=annulata&name=TA06410	DP1
10	TA16995	|||porin, putative|Theileria annulata|chr 01|||Manual	145	45682	6	14.5	8.24		http://www.genedb.org/genedb/Search?organism=annulata&name=TA16995	DP1
11	TA07930	|||hypothetical protein|Theileria annulata|chr 04|||Manual	145	27567	5	24.5	8.76		http://www.genedb.org/genedb/Search?organism=annulata&name=TA07930	DP1
8	TA12705	|||hypothetical protein, conserved|Theileria annulata|chr 02|||Manual	145	47220	8	28.2	8.89		http://www.genedb.org/genedb/Search?organism=annulata&name=TA12705	AP1
15	TA10945	|||hypothetical protein|Theileria annulata|chr 04|||Manual	145	11677	5	43.9	9.36		http://www.genedb.org/genedb/Search?organism=annulata&name=TA10945	DP1
115	TA05395	|||histone H3, putative|Theileria annulata|chr 03|||Manual	145	15438	10	20.6	11.15		http://www.genedb.org/genedb/Search?organism=annulata&name=TA05395	WPL
52	TA19130	|||mitochondrial processing peptidase, putative|Theileria annulata|chr 01|||Manual	144	59359	9	18.4	6.38		http://www.genedb.org/genedb/Search?organism=annulata&name=TA19130	WPL
5	TA06845	|||heat-shock protein, putative|Theileria annulata|chr 01|||Manual	144	83377	4	7.6	6.4		http://www.genedb.org/genedb/Search?organism=annulata&name=TA06845	AP1
106	TA06675	|||hypothetical protein|Theileria annulata|chr 01|||Manual	144	23466	4	20.4	9.03		http://www.genedb.org/genedb/Search?organism=annulata&name=TA06675	WPL
11	TA19320	|||prohibitin, putative|Theileria annulata|chr 01|||Manual	144	31218	5	23.5	9.6		http://www.genedb.org/genedb/Search?organism=annulata&name=TA19320	DP1
13	TA17715	|||60S ribosomal protein l25, putative|Theileria annulata|chr 03|||Manual	144	17043	8	40.1	10.49		http://www.genedb.org/genedb/Search?organism=annulata&name=TA17715	AP1
88	TA18090	|||60S ribosomal protein l15, putative|Theileria annulata|chr 03|||Manual	144	24644	9	32	11.66		http://www.genedb.org/genedb/Search?organism=annulata&name=TA18090	WPL
12	TA05445	|||60S ribosomal protein L19, putative|Theileria annulata|chr 03|||Manual	144	20967	3	21.9	11.71		http://www.genedb.org/genedb/Search?organism=annulata&name=TA05445	DP1
29	TA12100	|||heat shock protein, putative|Theileria annulata|chr 02|||Manual	143	93115	5	6.5	5.09		http://www.genedb.org/genedb/Search?organism=annulata&name=TA12100	WPL
79	TA13455	|||hypothetical protein, conserved|Theileria annulata|chr 02|||Manual	143	13405	5	39.6	7.71		http://www.genedb.org/genedb/Search?organism=annulata&name=TA13455	WPL
93	TA06155	|||20S proteasome beta 5 subunit, putative|Theileria annulata|chr 01|||Manual	143	30356	3	15.2	8.93		http://www.genedb.org/genedb/Search?organism=annulata&name=TA06155	WPL
28	TA08265	|||histone H2B, putative|Theileria annulata|chr 04|||Manual	143	12040	3	31.8	10.08		http://www.genedb.org/genedb/Search?organism=annulata&name=TA08265	DP2
15	TA02825	|||60S ribosomal protein L14, putative|Theileria annulata|chr 01|||Manual	143	14557	3	26.6	10.94		http://www.genedb.org/genedb/Search?organism=annulata&name=TA02825	AP1
67	TA10470	|||hypothetical protein, conserved|Theileria annulata|chr 04|||Manual	142	38818	4	10.6	9.33		http://www.genedb.org/genedb/Search?organism=annulata&name=TA10470	WPL
14	TA14760	|||hypothetical protein, conserved|Theileria annulata|chr 02|||Manual	142	15079	2	21.2	9.45		http://www.genedb.org/genedb/Search?organism=annulata&name=TA14760	DP1
25	TA17310	|||40s ribosomal protein s15|Theileria annulata|chr 04|||Manual	142	17368	5	32.7	10.33		http://www.genedb.org/genedb/Search?organism=annulata&name=TA17310	DP2
14	TA21115	|||ribosomal protein s18, putative|Theileria annulata|chr 01|||Manual	142	17614	4	26.6	10.52		http://www.genedb.org/genedb/Search?organism=annulata&name=TA21115	DP1
9	TA10500	|||heat-shock (HSP70 homologue) protein, putative|Theileria annulata|chr 04|||Manual	141	73002	9	17.4	5.15		http://www.genedb.org/genedb/Search?organism=annulata&name=TA10500	DP2
11	TA15190	|||small GTP-binding protein, Rab family, putative|Theileria annulata|chr 02|||Manual	141	24959	7	28.4	6.62		http://www.genedb.org/genedb/Search?organism=annulata&name=TA15190	DP1
3	TA06960	|||myosin, putative|Theileria annulata|chr 01|||Manual	141	167618	8	7	8.81		http://www.genedb.org/genedb/Search?organism=annulata&name=TA06960	P
11	TA14370	|||hypothetical protein|Theileria annulata|chr 02|||Manual	141	30485	7	22.6	9.71		http://www.genedb.org/genedb/Search?organism=annulata&name=TA14370	DP1
12	TA12390	|||40S ribosomal protein S11, putative|Theileria annulata|chr 02|||Manual	141	18267	4	20.5	10.28		http://www.genedb.org/genedb/Search?organism=annulata&name=TA12390	P
49	TA12690	|||histone deacetylase, putative|Theileria annulata|chr 02|||Manual	140	51166	2	8.7	5.83		http://www.genedb.org/genedb/Search?organism=annulata&name=TA12690	WPL
75	TA12835	|||splicing factor 3b subunit 4, putative|Theileria annulata|chr 02|||Manual	140	32568	2	14.5	6.39		http://www.genedb.org/genedb/Search?organism=annulata&name=TA12835	WPL
4	TA05325	|||methionyl-tRNA synthetase, putative|Theileria annulata|chr 03|||Manual	140	102987	6	8.5	6.4		http://www.genedb.org/genedb/Search?organism=annulata&name=TA05325	DP1
4	TA04225	|||hypothetical protein|Theileria annulata|chr 03|||Manual	140	105997	6	9.4	7.53		http://www.genedb.org/genedb/Search?organism=annulata&name=TA04225	DP1
8	TA14740	|||hypothetical protein|Theileria annulata|chr 02|||Manual	140	32826	7	24.2	8.84		http://www.genedb.org/genedb/Search?organism=annulata&name=TA14740	P
18	TA18080	|||Possible rhomboid family protein|Theileria annulata|chr 03|||Manual	140	48931	3	8.1	9.46		http://www.genedb.org/genedb/Search?organism=annulata&name=TA18080	DP2
12	TA07620	|||60S ribosomal protein L12, putative|Theileria annulata|chr 04|||Manual	140	18286	4	26.7	9.75		http://www.genedb.org/genedb/Search?organism=annulata&name=TA07620	P
11	TA15210	|||60S ribosomal subunit protein L18, putative|Theileria annulata|chr 02|||Manual	140	21721	5	29.8	10.75		http://www.genedb.org/genedb/Search?organism=annulata&name=TA15210	P
30	TA18735	|||hypothetical protein, conserved|Theileria annulata|chr 03|||Manual	139	89860	6	10.8	6.51		http://www.genedb.org/genedb/Search?organism=annulata&name=TA18735	WPL
39	TA09060	|||DEAD-box family RNA-dependent helicase, putative|Theileria annulata|chr 04|||Manual	139	69939	11	17.7	9.44		http://www.genedb.org/genedb/Search?organism=annulata&name=TA09060	WPL
28	TA04180	|||60S ribosomal protein L37a(e)|Theileria annulata|chr 03|||Manual	139	10568	3	43.6	10.75		http://www.genedb.org/genedb/Search?organism=annulata&name=TA04180	DP2
121	TA21500	|||prefoldin subunit (KE2 homologue), putative|Theileria annulata|chr 01|||Manual	138	13017	5	38.3	5.48		http://www.genedb.org/genedb/Search?organism=annulata&name=TA21500	WPL
15	TA18720	|||hypothetical protein|Theileria annulata|chr 03|||Manual	138	44583	6	23.3	5.68		http://www.genedb.org/genedb/Search?organism=annulata&name=TA18720	DP2
132	TA10255	|||40S ribosomal protein S21, putative|Theileria annulata|chr 04|||Manual	138	9222	4	45.1	5.71		http://www.genedb.org/genedb/Search?organism=annulata&name=TA10255	WPL
18	TA10185	|||ribosomal protein S2, putative|Theileria annulata|chr 04|||Manual	138	31271	7	29.6	6.15		http://www.genedb.org/genedb/Search?organism=annulata&name=TA10185	DP2
9	TA21005	|||hypothetical protein|Theileria annulata|chr 01|||Manual	138	41843	6	14.7	9.01		http://www.genedb.org/genedb/Search?organism=annulata&name=TA21005	DP1
12	TA08575	|||vesicle-associated membrane protein, putative|Theileria annulata|chr 04|||Manual	138	25201	3	18.8	9.32		http://www.genedb.org/genedb/Search?organism=annulata&name=TA08575	DP1
13	TA07620	|||60S ribosomal protein L12, putative|Theileria annulata|chr 04|||Manual	138	18286	5	34.5	9.75		http://www.genedb.org/genedb/Search?organism=annulata&name=TA07620	AP1
11	TA18320	|||proteasome subunit alpha type 2|Theileria annulata|chr 03|||Manual	137	25680	7	25.8	4.79		http://www.genedb.org/genedb/Search?organism=annulata&name=TA18320	AP1
59	TA13570	|||deoxyhypusine synthase, putative|Theileria annulata|chr 02|||Manual	137	41712	4	15.7	5.2		http://www.genedb.org/genedb/Search?organism=annulata&name=TA13570	WPL
73	TA15375	|||SNAP protein, putative|Theileria annulata|chr 02|||Manual	137	34376	2	8.7	5.31		http://www.genedb.org/genedb/Search?organism=annulata&name=TA15375	WPL
86	TA20420	|||hypothetical protein|Theileria annulata|chr 01|||Manual	137	25059	3	21.6	6		http://www.genedb.org/genedb/Search?organism=annulata&name=TA20420	WPL
10	TA05100	|||glucose-6-phosphate/phosphate translocator, putative|Theileria annulata|chr 03|||Manual	137	39472	2	9.7	9.16		http://www.genedb.org/genedb/Search?organism=annulata&name=TA05100	DP1
24	TA17700	|||integral membarne protein, putative|Theileria annulata|chr 03|||Manual	137	21213	7	20.4	9.4		http://www.genedb.org/genedb/Search?organism=annulata&name=TA17700	DP2
38	TA12125	|||nucleolar GTP-binding protein 1, putative|Theileria annulata|chr 02|||Manual	137	70196	8	16.6	9.66		http://www.genedb.org/genedb/Search?organism=annulata&name=TA12125	WPL
17	TA14890	|||60S ribosomal protein l5, putative|Theileria annulata|chr 02|||Manual	137	35315	3	11.4	9.83		http://www.genedb.org/genedb/Search?organism=annulata&name=TA14890	DP2
10	TA18030	|||putative 60S ribosomal protein l7|Theileria annulata|chr 03|||Manual	137	30955	6	26.7	10.34		http://www.genedb.org/genedb/Search?organism=annulata&name=TA18030	AP1
22	TA14750	|||60S ribosomal protein L17, putative|Theileria annulata|chr 02|||Manual	137	21877	7	27.3	10.45		http://www.genedb.org/genedb/Search?organism=annulata&name=TA14750	DP2
14	TA14155	|||histone H2A variant, putative|Theileria annulata|chr 02|||Manual	137	15726	7	27	10.68		http://www.genedb.org/genedb/Search?organism=annulata&name=TA14155	DP1
6	TA08450	|||vacuolar ATP synthase, subunit beta, putative|Theileria annulata|chr 04|||Manual	136	55379	3	8.1	5.01		http://www.genedb.org/genedb/Search?organism=annulata&name=TA08450	DP1
78	TA12915	|||cytochrome c oxidase subunit, putative|Theileria annulata|chr 02|||Manual	136	31693	3	25.9	5.67		http://www.genedb.org/genedb/Search?organism=annulata&name=TA12915	WPL
1	TA15945	|||hypothetical protein, conserved|Theileria annulata|chr 02|||Manual	136	526297	8	2.2	6.36		http://www.genedb.org/genedb/Search?organism=annulata&name=TA15945	AP1
15	TA08020	|||snRNP protein, putative|Theileria annulata|chr 04|||Manual	136	13241	4	33.1	9.25		http://www.genedb.org/genedb/Search?organism=annulata&name=TA08020	AP1
108	TA14660	|||hypothetical protein|Theileria annulata|chr 02|||Manual	136	19417	3	21.8	9.39		http://www.genedb.org/genedb/Search?organism=annulata&name=TA14660	WPL
78	TA11570	|||ADP/ATP transporter, putatve|Theileria annulata|chr 02|||Manual	136	33716	4	17.3	9.83		http://www.genedb.org/genedb/Search?organism=annulata&name=TA11570	WPL
11	TA09180	|||60S ribosomal L1/L10a protein, putative|Theileria annulata|chr 04|||Manual	136	21403	5	22.2	10.01		http://www.genedb.org/genedb/Search?organism=annulata&name=TA09180	AP1
14	TA02825	|||60S ribosomal protein L14, putative|Theileria annulata|chr 01|||Manual	136	14557	4	24.2	10.94		http://www.genedb.org/genedb/Search?organism=annulata&name=TA02825	DP1
1	TA11450	|||hypothetical protein, conserved|Theileria annulata|chr 02|||Manual	135	183161	6	6.7	6.06		http://www.genedb.org/genedb/Search?organism=annulata&name=TA11450	AP1
12	TA12110	|||adp-ribosylation factor, putative|Theileria annulata|chr 02|||Manual	135	20655	4	29.8	6.43		http://www.genedb.org/genedb/Search?organism=annulata&name=TA12110	AP1
11	TA08590	|||triosephosphate isomerase (chloroplast precursor?), putative|Theileria annulata|chr 04|||Manual	135	37898	8	21	8.39		http://www.genedb.org/genedb/Search?organism=annulata&name=TA08590	AP1
8	TA03620	|||bifunctional nuclease, putative|Theileria annulata|chr 03|||Manual	135	45802	5	9.7	8.49		http://www.genedb.org/genedb/Search?organism=annulata&name=TA03620	DP1
127	TA02525	|||40S ribosomal protein S27, putative|Theileria annulata|chr 03|||Manual	135	9464	4	35.4	8.84		http://www.genedb.org/genedb/Search?organism=annulata&name=TA02525	WPL
14	TA07290	|||histone H2B (variant 1), putative|Theileria annulata|chr 04|||Manual	135	13682	3	27.6	10.48		http://www.genedb.org/genedb/Search?organism=annulata&name=TA07290	DP1
14	TA07390	|||60S ribosomal protein L36, putative|Theileria annulata|chr 04|||Manual	135	13093	5	47	11.57		http://www.genedb.org/genedb/Search?organism=annulata&name=TA07390	DP1
2	TA11450	|||hypothetical protein, conserved|Theileria annulata|chr 02|||Manual	134	183161	4	4.4	6.06		http://www.genedb.org/genedb/Search?organism=annulata&name=TA11450	DP1
11	TA03420	|||hypothetical protein|Theileria annulata|chr 03|||Manual	134	36436	4	11.1	6.29		http://www.genedb.org/genedb/Search?organism=annulata&name=TA03420	DP1
11	TA04595	|||proteasome subunit, putative|Theileria annulata|chr 03|||Manual	134	25865	4	23.1	7.75		http://www.genedb.org/genedb/Search?organism=annulata&name=TA04595	AP1
15	TA08265	|||histone H2B, putative|Theileria annulata|chr 04|||Manual	134	12040	4	34.6	10.08		http://www.genedb.org/genedb/Search?organism=annulata&name=TA08265	AP1
14	TA12500	|||60S ribosomal protein L27a, putative|Theileria annulata|chr 02|||Manual	134	16695	6	47.6	10.66		http://www.genedb.org/genedb/Search?organism=annulata&name=TA12500	DP1
12	TA05445	|||60S ribosomal protein L19, putative|Theileria annulata|chr 03|||Manual	134	20967	3	17.4	11.71		http://www.genedb.org/genedb/Search?organism=annulata&name=TA05445	AP1
120	TA11055	|||hypothetical protein, conserved|Theileria annulata|chr 04|||Manual	133	16362	5	30.2	4.69		http://www.genedb.org/genedb/Search?organism=annulata&name=TA11055	WPL
99	TA14970	|||translation initiation factor eif-1A, putative|Theileria annulata|chr 02|||Manual	133	17913	5	26.5	4.74		http://www.genedb.org/genedb/Search?organism=annulata&name=TA14970	WPL
45	TA08450	|||vacuolar ATP synthase, subunit beta, putative|Theileria annulata|chr 04|||Manual	133	55379	4	14.9	5.01		http://www.genedb.org/genedb/Search?organism=annulata&name=TA08450	WPL
5	TA06605	|||threonyl-tRNA synthetase, putative|Theileria annulata|chr 01|||Manual	133	86642	6	10.6	5.88		http://www.genedb.org/genedb/Search?organism=annulata&name=TA06605	DP1
6	TA19585	|||chaperonin containing tcp-1 delta subunit, putative|Theileria annulata|chr 01|||Manual	133	58128	9	29.8	6.19		http://www.genedb.org/genedb/Search?organism=annulata&name=TA19585	AP1
24	TA14660	|||hypothetical protein|Theileria annulata|chr 02|||Manual	133	19417	6	18.8	9.39		http://www.genedb.org/genedb/Search?organism=annulata&name=TA14660	DP2
11	TA05445	|||60S ribosomal protein L19, putative|Theileria annulata|chr 03|||Manual	133	20967	2	15.2	11.71		http://www.genedb.org/genedb/Search?organism=annulata&name=TA05445	P
103	TA12600	|||hypothetical protein, conserved|Theileria annulata|chr 02|||Manual	132	17951	3	22.6	4.28		http://www.genedb.org/genedb/Search?organism=annulata&name=TA12600	WPL
2	TA13950	|||pyrophosphate--fructose 6-phosphate 1-phosphotransferase alpha subunit, putative|Theileria annulata|chr 02|||Manual	132	193934	6	5	6.25		http://www.genedb.org/genedb/Search?organism=annulata&name=TA13950	DP1
4	TA20050	|||protein transport protein sec24-like, putative|Theileria annulata|chr 01|||Manual	132	101188	2	3	6.94		http://www.genedb.org/genedb/Search?organism=annulata&name=TA20050	DP1
63	TA14430	|||mitotic checkpoint protein, BUB3 homologue, putative|Theileria annulata|chr 02|||Manual	132	38238	3	10.2	8.39		http://www.genedb.org/genedb/Search?organism=annulata&name=TA14430	WPL
21	TA09180	|||60S ribosomal L1/L10a protein, putative|Theileria annulata|chr 04|||Manual	132	21403	5	20.1	10.01		http://www.genedb.org/genedb/Search?organism=annulata&name=TA09180	DP2
25	TA18035	|||40s ribosomal protein s23, putative|Theileria annulata|chr 03|||Manual	132	16265	3	21.4	10.82		http://www.genedb.org/genedb/Search?organism=annulata&name=TA18035	DP2
5	TA05695	|||vacuolar sorting protein 35 homologue, putative|Theileria annulata|chr 01|||Manual	131	96286	6	11.1	5.31		http://www.genedb.org/genedb/Search?organism=annulata&name=TA05695	DP1
73	TA08465	|||hypothetical protein, conserved|Theileria annulata|chr 04|||Manual	131	37116	10	33.8	6.42		http://www.genedb.org/genedb/Search?organism=annulata&name=TA08465	WPL
4	TA20050	|||protein transport protein sec24-like, putative|Theileria annulata|chr 01|||Manual	131	101188	3	4	6.94		http://www.genedb.org/genedb/Search?organism=annulata&name=TA20050	AP1
129	TA08020	|||snRNP protein, putative|Theileria annulata|chr 04|||Manual	131	13241	4	41.5	9.25		http://www.genedb.org/genedb/Search?organism=annulata&name=TA08020	WPL
12	TA08170	|||60S ribosomal protein L13, putative|Theileria annulata|chr 04|||Manual	131	21563	7	40.6	11.17		http://www.genedb.org/genedb/Search?organism=annulata&name=TA08170	AP1
95	TA20655	|||conserved protein, thioredoxin-like|Theileria annulata|chr 01|||Manual	130	19681	3	15.9	5.07		http://www.genedb.org/genedb/Search?organism=annulata&name=TA20655	WPL
11	TA11350	|||proteasome subunit, putative|Theileria annulata|chr 04|||Manual	130	28500	6	24.8	5.47		http://www.genedb.org/genedb/Search?organism=annulata&name=TA11350	AP1
4	TA08230	|||hypothetical protein|Theileria annulata|chr 04|||Manual	130	156446	8	8.1	5.61		http://www.genedb.org/genedb/Search?organism=annulata&name=TA08230	DP2
8	TA07650	|||guanine-nucleotide binding protein, putative|Theileria annulata|chr 04|||Manual	130	37051	3	12.1	7.05		http://www.genedb.org/genedb/Search?organism=annulata&name=TA07650	P
117	TA12950	|||cytochrome C, putative|Theileria annulata|chr 02|||Manual	130	12679	7	41.7	9.42		http://www.genedb.org/genedb/Search?organism=annulata&name=TA12950	WPL
20	TA11005	|||hypothetical protein|Theileria annulata|chr 04|||Manual	130	38728	5	19.9	9.63		http://www.genedb.org/genedb/Search?organism=annulata&name=TA11005	DP2
92	TA08170	|||60S ribosomal protein L13, putative|Theileria annulata|chr 04|||Manual	130	21563	9	41.2	11.17		http://www.genedb.org/genedb/Search?organism=annulata&name=TA08170	WPL
10	TA11185	|||nascent polypeptide associated complex (NAC), alpha chain, putative|Theileria annulata|chr 04|||Manual	129	22067	4	23.5	5.26		http://www.genedb.org/genedb/Search?organism=annulata&name=TA11185	AP1
9	TA10120	|||proteasome subunit, putative|Theileria annulata|chr 04|||Manual	129	69059	6	13.2	5.53		http://www.genedb.org/genedb/Search?organism=annulata&name=TA10120	DP2
101	TA13300	|||hypothetical protein, conserved|Theileria annulata|chr 02|||Manual	129	20215	3	19.9	5.82		http://www.genedb.org/genedb/Search?organism=annulata&name=TA13300	WPL
119	TA12155	|||ATP synthase delta chain, mitochondrial|Theileria annulata|chr 02|||Manual	129	17280	3	24.7	6.41		http://www.genedb.org/genedb/Search?organism=annulata&name=TA12155	WPL
18	TA10805	|||hypothetical protein|Theileria annulata|chr 04|||Manual	129	39727	2	8.2	9.12		http://www.genedb.org/genedb/Search?organism=annulata&name=TA10805	DP2
14	TA18050	|||60S ribosomal protein l35a, putative|Theileria annulata|chr 03|||Manual	129	13536	6	34.2	10.87		http://www.genedb.org/genedb/Search?organism=annulata&name=TA18050	AP1
12	TA18090	|||60S ribosomal protein l15, putative|Theileria annulata|chr 03|||Manual	129	24644	5	19.9	11.66		http://www.genedb.org/genedb/Search?organism=annulata&name=TA18090	AP1
12	TA18205	|||hypothetical protein|Theileria annulata|chr 03|||Manual	128	129177	6	7.9	5.15		http://www.genedb.org/genedb/Search?organism=annulata&name=TA18205	DP2
10	TA13000	|||hypothetical protein, conserved|Theileria annulata|chr 02|||Manual	128	56257	8	17.8	5.3		http://www.genedb.org/genedb/Search?organism=annulata&name=TA13000	DP2
79	TA06510	|||hypothetical protein|Theileria annulata|chr 01|||Manual	128	37157	12	32.2	6.37		http://www.genedb.org/genedb/Search?organism=annulata&name=TA06510	WPL
7	TA05980	|||molecular chaperone, putative|Theileria annulata|chr 01|||Manual	128	48059	3	14.6	6.41		http://www.genedb.org/genedb/Search?organism=annulata&name=TA05980	AP1
19	TA05100	|||glucose-6-phosphate/phosphate translocator, putative|Theileria annulata|chr 03|||Manual	128	39472	1	8.3	9.16		http://www.genedb.org/genedb/Search?organism=annulata&name=TA05100	DP2
116	TA10385	|||60S ribosomal protein P1, putative|Theileria annulata|chr 04|||Manual	127	12412	6	44	4.36		http://www.genedb.org/genedb/Search?organism=annulata&name=TA10385	WPL
64	TA16530	|||ubiquitin-related chaperonin, putative|Theileria annulata|chr 01|||Manual	127	34586	3	10.7	4.85		http://www.genedb.org/genedb/Search?organism=annulata&name=TA16530	WPL
82	TA13945	|||guanylate kinase, putative|Theileria annulata|chr 02|||Manual	127	22845	1	10.2	5.55		http://www.genedb.org/genedb/Search?organism=annulata&name=TA13945	WPL
88	TA13865	|||proteasome subunit y, putative|Theileria annulata|chr 02|||Manual	127	33318	2	8.2	5.67		http://www.genedb.org/genedb/Search?organism=annulata&name=TA13865	WPL
7	TA18615	|||ATP synthase alpha chain heart isoform, mitochondrial precursor|Theileria annulata|chr 03|||Manual	127	59955	9	21.8	8.52		http://www.genedb.org/genedb/Search?organism=annulata&name=TA18615	AP1
119	TA20860	|||hypothetical protein, conserved|Theileria annulata|chr 01|||Manual	127	13761	2	19.8	9.18		http://www.genedb.org/genedb/Search?organism=annulata&name=TA20860	WPL
4	TA06500	|||transitional endoplasmic reticulum ATPase (CDC48 homologue), putative|Theileria annulata|chr 01|||Manual	126	92274	3	5	5.15		http://www.genedb.org/genedb/Search?organism=annulata&name=TA06500	DP1
8	TA11470	|||eukaryotic translation initiation factor 4a, putative|Theileria annulata|chr 02|||Manual	126	45733	9	29.3	5.55		http://www.genedb.org/genedb/Search?organism=annulata&name=TA11470	AP1
6	TA03585	|||hypothetical protein|Theileria annulata|chr 03|||Manual	126	51489	4	10.8	6.19		http://www.genedb.org/genedb/Search?organism=annulata&name=TA03585	DP1
7	TA08775	|||bifunctional dihydrofolate reductase/thymidilate synthase, putative|Theileria annulata|chr 04|||Manual	126	60868	3	9	7.21		http://www.genedb.org/genedb/Search?organism=annulata&name=TA08775	AP1
13	TA12390	|||40S ribosomal protein S11, putative|Theileria annulata|chr 02|||Manual	126	18267	5	25.6	10.28		http://www.genedb.org/genedb/Search?organism=annulata&name=TA12390	DP1
13	TA07590	|||40S ribosomal protein S11, putative|Theileria annulata|chr 04|||Manual	126	16118	6	45	10.89		http://www.genedb.org/genedb/Search?organism=annulata&name=TA07590	P
94	TA14600	|||UMP-CMP kinase, putative|Theileria annulata|chr 02|||Manual	125	21985	3	25.5	5.46		http://www.genedb.org/genedb/Search?organism=annulata&name=TA14600	WPL
9	TA20590	|||phosphoenolpyruvate carboxykinase, putative|Theileria annulata|chr 01|||Manual	125	65375	6	18.1	5.85		http://www.genedb.org/genedb/Search?organism=annulata&name=TA20590	DP2
11	TA07940	|||hypothetical protein, conserved|Theileria annulata|chr 04|||Manual	125	64152	2	4	5.99		http://www.genedb.org/genedb/Search?organism=annulata&name=TA07940	DP2
4	TA07690	|||dynamin, putative|Theileria annulata|chr 04|||Manual	125	88517	6	10.4	6.14		http://www.genedb.org/genedb/Search?organism=annulata&name=TA07690	AP1
20	TA10465	|||phosphoglycerate mutase, putative|Theileria annulata|chr 04|||Manual	125	32085	6	22.7	8.24		http://www.genedb.org/genedb/Search?organism=annulata&name=TA10465	DP2
115	TA09350	|||40S ribosomal protein S20, putative|Theileria annulata|chr 04|||Manual	125	13819	4	20.8	9.65		http://www.genedb.org/genedb/Search?organism=annulata&name=TA09350	WPL
14	TA19385	|||40s ribosomal protein s16, putative|Theileria annulata|chr 01|||Manual	125	16627	9	38.8	10.36		http://www.genedb.org/genedb/Search?organism=annulata&name=TA19385	AP1
20	TA06145	|||26S proteasome regulatory subunit, putative|Theileria annulata|chr 01|||Manual	124	121409	5	7.1	4.82		http://www.genedb.org/genedb/Search?organism=annulata&name=TA06145	WPL
120	TA13335	|||(SNARE-interacting) vesicle transport protein, putative|Theileria annulata|chr 02|||Manual	124	18092	2	19.5	6.1		http://www.genedb.org/genedb/Search?organism=annulata&name=TA13335	WPL
1	TA02480	|||hexose transporter (HT1 homologue), putative|Theileria annulata|chr 03|||Manual	124	52452	4	5.3	8.79		http://www.genedb.org/genedb/Search?organism=annulata&name=TA02480	DP1
7	TA08335	|||tubulin alpha chain, putative|Theileria annulata|chr 04|||Manual	123	48942	3	11.6	5.22		http://www.genedb.org/genedb/Search?organism=annulata&name=TA08335	AP1
45	TA15975	|||serine/threonine protein phosphatase, putative|Theileria annulata|chr 02|||Manual	123	59840	6	16.9	6.05		http://www.genedb.org/genedb/Search?organism=annulata&name=TA15975	WPL
6	TA04190	|||DEAD-box family helicase, putative|Theileria annulata|chr 03|||Manual	123	51035	4	10.2	6.05		http://www.genedb.org/genedb/Search?organism=annulata&name=TA04190	P
73	TA14965	|||DNA-directed RNA polymerases I and III, 40 kDa polypeptide, putative|Theileria annulata|chr 02|||Manual	123	37968	4	18.8	6.6		http://www.genedb.org/genedb/Search?organism=annulata&name=TA14965	WPL
9	TA07650	|||guanine-nucleotide binding protein, putative|Theileria annulata|chr 04|||Manual	123	37051	2	10.3	7.05		http://www.genedb.org/genedb/Search?organism=annulata&name=TA07650	AP1
6	TA05370	|||hypothetical protein, conserved|Theileria annulata|chr 03|||Manual	123	57670	6	17.1	9.09		http://www.genedb.org/genedb/Search?organism=annulata&name=TA05370	AP1
10	TA13460	|||40S ribosomal subunit protein S6, putative|Theileria annulata|chr 02|||Manual	123	25481	9	33.9	10.91		http://www.genedb.org/genedb/Search?organism=annulata&name=TA13460	P
59	TA11650	|||hypothetical protein|Theileria annulata|chr 02|||Manual	122	34848	3	13	4.78		http://www.genedb.org/genedb/Search?organism=annulata&name=TA11650	WPL
20	TA10615	|||hypothetical protein, conserved|Theileria annulata|chr 04|||Manual	122	28243	5	18.1	4.97		http://www.genedb.org/genedb/Search?organism=annulata&name=TA10615	DP2
11	TA21230	|||P24 family protein, putative|Theileria annulata|chr 01|||Manual	122	29766	4	16.2	5.56		http://www.genedb.org/genedb/Search?organism=annulata&name=TA21230	DP1
10	TA13230	|||hypothetical protein, conserved|Theileria annulata|chr 02|||Manual	122	63071	2	5.2	5.67		http://www.genedb.org/genedb/Search?organism=annulata&name=TA13230	DP2
18	TA02920	|||hypothetical protein, conserved|Theileria annulata|chr 01|||Manual	122	132832	6	5.1	6.07		http://www.genedb.org/genedb/Search?organism=annulata&name=TA02920	WPL
22	TA08305	|||hypothetical protein, conserved|Theileria annulata|chr 04|||Manual	122	30197	4	12.1	9.68		http://www.genedb.org/genedb/Search?organism=annulata&name=TA08305	DP2
28	TA13900	|||40s ribosomal protein s15a, putative|Theileria annulata|chr 02|||Manual	122	14860	6	33.8	9.74		http://www.genedb.org/genedb/Search?organism=annulata&name=TA13900	DP2
111	TA12755	|||small nuclear ribonucleoprotein associated protein b, putative|Theileria annulata|chr 02|||Manual	122	16900	3	21.9	10.28		http://www.genedb.org/genedb/Search?organism=annulata&name=TA12755	WPL
13	TA20545	|||ribosomal protein s15, putative|Theileria annulata|chr 01|||Manual	122	17116	3	15.2	10.34		http://www.genedb.org/genedb/Search?organism=annulata&name=TA20545	P1
80	TA16235	|||nucleosome assembly protein (NAP), putative|Theileria annulata|chr 01|||Manual	121	27841	5	24.6	4.83		http://www.genedb.org/genedb/Search?organism=annulata&name=TA16235	WPL
13	TA12110	|||adp-ribosylation factor, putative|Theileria annulata|chr 02|||Manual	121	20655	2	13.8	6.43		http://www.genedb.org/genedb/Search?organism=annulata&name=TA12110	DP1
52	TA10060	|||coronin, putative|Theileria annulata|chr 04|||Manual	121	51296	4	15.4	7.46		http://www.genedb.org/genedb/Search?organism=annulata&name=TA10060	WPL
8	TA20650	|||aspartate transcarbamoylase, putative|Theileria annulata|chr 01|||Manual	121	43059	6	18.3	8.7		http://www.genedb.org/genedb/Search?organism=annulata&name=TA20650	DP1
79	TA07930	|||hypothetical protein|Theileria annulata|chr 04|||Manual	121	27567	6	31.2	8.76		http://www.genedb.org/genedb/Search?organism=annulata&name=TA07930	WPL
12	TA14750	|||60S ribosomal protein L17, putative|Theileria annulata|chr 02|||Manual	121	21877	7	23.5	10.45		http://www.genedb.org/genedb/Search?organism=annulata&name=TA14750	DP1
14	TA12500	|||60S ribosomal protein L27a, putative|Theileria annulata|chr 02|||Manual	121	16695	5	34.7	10.66		http://www.genedb.org/genedb/Search?organism=annulata&name=TA12500	AP1
18	TA17695	|||Theileria-specific hypothetical protein|Theileria annulata|chr 03|||Manual	120	23256	3	10.5	5.39		http://www.genedb.org/genedb/Search?organism=annulata&name=TA17695	DP2
87	TA21230	|||P24 family protein, putative|Theileria annulata|chr 01|||Manual	120	29766	4	13.4	5.56		http://www.genedb.org/genedb/Search?organism=annulata&name=TA21230	WPL
11	TA05645	|||DEAD-box-family helicase, putative|Theileria annulata|chr 01|||Manual	120	174669	5	5	5.58		http://www.genedb.org/genedb/Search?organism=annulata&name=TA05645	DP1
56	TA20455	|||hypothetical protein|Theileria annulata|chr 01|||Manual	120	42416	7	24.5	5.65		http://www.genedb.org/genedb/Search?organism=annulata&name=TA20455	WPL
5	TA08060	|||T-complex protein 1 (TCP1) chaperonin, putative|Theileria annulata|chr 04|||Manual	120	69184	4	10	6.13		http://www.genedb.org/genedb/Search?organism=annulata&name=TA08060	DP1
48	TA04645	|||thioredoxin reductase|Theileria annulata|chr 03|||Manual	120	68233	2	5.3	8.26		http://www.genedb.org/genedb/Search?organism=annulata&name=TA04645	WPL
8	TA18715	|||hypothetical protein|Theileria annulata|chr 03|||Manual	120	73067	4	6.9	8.32		http://www.genedb.org/genedb/Search?organism=annulata&name=TA18715	DP2
27	TA12615	|||autophagy protein 8I, putative|Theileria annulata|chr 02|||Manual	120	14967	5	42.1	8.83		http://www.genedb.org/genedb/Search?organism=annulata&name=TA12615	DP2
12	TA06155	|||20S proteasome beta 5 subunit, putative|Theileria annulata|chr 01|||Manual	120	30356	2	10.4	8.93		http://www.genedb.org/genedb/Search?organism=annulata&name=TA06155	AP1
19	TA18030	|||putative 60S ribosomal protein l7|Theileria annulata|chr 03|||Manual	120	30955	1	6.4	10.34		http://www.genedb.org/genedb/Search?organism=annulata&name=TA18030	DP2
56	TA13475	|||hypothetical protein, conserved|Theileria annulata|chr 02|||Manual	119	43580	3	9.4	4.79		http://www.genedb.org/genedb/Search?organism=annulata&name=TA13475	WPL
21	TA06490	|||SWI/SNF family transcriptional activator protein, putative|Theileria annulata|chr 01|||Manual	119	117145	7	8	6.19		http://www.genedb.org/genedb/Search?organism=annulata&name=TA06490	WPL
61	TA15700	|||26S proteasome ATPase subunit (Rpt6A homologue), putative|Theileria annulata|chr 02|||Manual	119	44436	6	19.8	6.54		http://www.genedb.org/genedb/Search?organism=annulata&name=TA15700	WPL
15	TA10570	|||hypothetical protein, conserved|Theileria annulata|chr 04|||Manual	119	42268	2	9	8.61		http://www.genedb.org/genedb/Search?organism=annulata&name=TA10570	DP2
113	TA08150	|||cytochrome C1 precursor, putative|Theileria annulata|chr 04|||Manual	119	45831	3	13.6	8.98		http://www.genedb.org/genedb/Search?organism=annulata&name=TA08150	WPL
7	TA13560	|||centromere/microtubule binding protein, putative|Theileria annulata|chr 02|||Manual	119	47631	3	13.8	9.06		http://www.genedb.org/genedb/Search?organism=annulata&name=TA13560	P
22	TA11270	|||40S ribosomal protein S7 (RPS7), putative|Theileria annulata|chr 04|||Manual	119	22104	7	35.4	9.91		http://www.genedb.org/genedb/Search?organism=annulata&name=TA11270	DP2
116	TA18050	|||60S ribosomal protein l35a, putative|Theileria annulata|chr 03|||Manual	119	13536	7	37.6	10.87		http://www.genedb.org/genedb/Search?organism=annulata&name=TA18050	WPL
11	TA20420	|||hypothetical protein|Theileria annulata|chr 01|||Manual	118	25059	3	26.6	6		http://www.genedb.org/genedb/Search?organism=annulata&name=TA20420	DP1
29	TA18435	|||hypothetical protein|Theileria annulata|chr 03|||Manual	118	143157	4	4.3	7.3		http://www.genedb.org/genedb/Search?organism=annulata&name=TA18435	WPL
7	TA02575	|||hypothetical protein, conserved|Theileria annulata|chr 03|||Manual	118	52436	5	10	9.14		http://www.genedb.org/genedb/Search?organism=annulata&name=TA02575	DP1
14	TA07590	|||40S ribosomal protein S11, putative|Theileria annulata|chr 04|||Manual	118	16118	5	34.4	10.89		http://www.genedb.org/genedb/Search?organism=annulata&name=TA07590	DP1
96	TA14065	|||RNA and export factor binding protein, putative|Theileria annulata|chr 02|||Manual	118	22176	6	20.7	11.02		http://www.genedb.org/genedb/Search?organism=annulata&name=TA14065	WPL
13	TA02500	|||centrin, putative|Theileria annulata|chr 03|||Manual	117	20012	4	29.7	4.97		http://www.genedb.org/genedb/Search?organism=annulata&name=TA02500	AP1
11	TA11450	|||hypothetical protein, conserved|Theileria annulata|chr 02|||Manual	117	183161	7	3.1	6.06		http://www.genedb.org/genedb/Search?organism=annulata&name=TA11450	WPL
37	TA07950	|||hypothetical protein, conserved|Theileria annulata|chr 04|||Manual	117	69621	5	9.8	6.31		http://www.genedb.org/genedb/Search?organism=annulata&name=TA07950	WPL
19	TA07925	|||DNA-directed RNA polymerase II subunit, putative|Theileria annulata|chr 04|||Manual	117	140679	8	7.8	6.73		http://www.genedb.org/genedb/Search?organism=annulata&name=TA07925	WPL
13	TA14565	|||ribosomal protein l27, putative|Theileria annulata|chr 02|||Manual	117	16928	8	46.6	10.3		http://www.genedb.org/genedb/Search?organism=annulata&name=TA14565	AP1
4	TA12525	|||Theileria-specific hypothetical protein family member, putative|Theileria annulata|chr 02|||Manual	116	75439	4	9.5	5.01		http://www.genedb.org/genedb/Search?organism=annulata&name=TA12525	AP1
9	TA04935	|||hypothetical protein, conserved|Theileria annulata|chr 03|||Manual	116	32313	2	12.9	5.08		http://www.genedb.org/genedb/Search?organism=annulata&name=TA04935	DP1
4	TA05060	|||ribonucleoside-diphosphate reductase large chain, putative|Theileria annulata|chr 03|||Manual	116	102379	7	9.4	6.21		http://www.genedb.org/genedb/Search?organism=annulata&name=TA05060	DP1
85	TA15190	|||small GTP-binding protein, Rab family, putative|Theileria annulata|chr 02|||Manual	116	24959	5	29.3	6.62		http://www.genedb.org/genedb/Search?organism=annulata&name=TA15190	WPL
7	TA10550	|||hypothetical protein, conserved|Theileria annulata|chr 04|||Manual	116	70594	2	6.9	7.98		http://www.genedb.org/genedb/Search?organism=annulata&name=TA10550	DP1
36	TA17925	|||fad-dependent glycerol-3-phosphate dehydrogenase, putative|Theileria annulata|chr 03|||Manual	116	70239	6	12.4	8.7		http://www.genedb.org/genedb/Search?organism=annulata&name=TA17925	WPL
1	TA02480	|||hexose transporter (HT1 homologue), putative|Theileria annulata|chr 03|||Manual	116	52452	6	17.1	8.79		http://www.genedb.org/genedb/Search?organism=annulata&name=TA02480	DP2
23	TA04580	|||hypothetical protein, conserved|Theileria annulata|chr 03|||Manual	116	23020	3	4.9	9.11		http://www.genedb.org/genedb/Search?organism=annulata&name=TA04580	DP2
12	TA08170	|||60S ribosomal protein L13, putative|Theileria annulata|chr 04|||Manual	116	21563	8	42.8	11.17		http://www.genedb.org/genedb/Search?organism=annulata&name=TA08170	DP1
10	TA14075	|||proliferating cell nuclear antigen 2 (PCNA2), putative|Theileria annulata|chr 02|||Manual	115	29945	9	34.1	4.78		http://www.genedb.org/genedb/Search?organism=annulata&name=TA14075	AP1
2	TA07800	|||transcription modulator, putative|Theileria annulata|chr 04|||Manual	115	118325	3	4.5	4.95		http://www.genedb.org/genedb/Search?organism=annulata&name=TA07800	P
74	TA17695	|||Theileria-specific hypothetical protein|Theileria annulata|chr 03|||Manual	115	23256	4	16.7	5.39		http://www.genedb.org/genedb/Search?organism=annulata&name=TA17695	WPL
5	TA19235	|||integral membrane protein, putative|Theileria annulata|chr 01|||Manual	115	144183	6	6.5	8.6		http://www.genedb.org/genedb/Search?organism=annulata&name=TA19235	DP2
26	TA12535	|||60S ribosomal protein L23, putative|Theileria annulata|chr 02|||Manual	115	14994	5	38.1	10.23		http://www.genedb.org/genedb/Search?organism=annulata&name=TA12535	DP2
11	TA08710	|||60S ribosomal protein L6, putative|Theileria annulata|chr 04|||Manual	115	23808	4	25.9	10.45		http://www.genedb.org/genedb/Search?organism=annulata&name=TA08710	DP1
11	TA13050	|||hypothetical protein, conserved|Theileria annulata|chr 02|||Manual	114	58513	1	3	5.06		http://www.genedb.org/genedb/Search?organism=annulata&name=TA13050	DP2
84	TA14820	|||initiation factor 4E, putative|Theileria annulata|chr 02|||Manual	114	27212	4	16.9	5.71		http://www.genedb.org/genedb/Search?organism=annulata&name=TA14820	WPL
11	TA07065	|||chaperonin (HSP60), putative|Theileria annulata|chr 04|||Manual	114	63528	7	16.1	5.81		http://www.genedb.org/genedb/Search?organism=annulata&name=TA07065	DP2
29	TA09095	|||hypothetical protein, conserved|Theileria annulata|chr 04|||Manual	114	11229	2	16	6.02		http://www.genedb.org/genedb/Search?organism=annulata&name=TA09095	DP2
8	TA04765	|||DEAD-box family (RNA) helicase, putative|Theileria annulata|chr 03|||Manual	114	89824	8	14.7	9.21		http://www.genedb.org/genedb/Search?organism=annulata&name=TA04765	DP2
1	TA15580	|||hypothetical protein|Theileria annulata|chr 02|||Manual	113	212237	11	5.8	5.2		http://www.genedb.org/genedb/Search?organism=annulata&name=TA15580	DP1
3	TA06105	|||SNF2-family protein (chromodomain-helicase-DNA-binding protein 1 homologue), putative|Theileria annulata|chr 01|||Manual	113	209737	8	6.2	6.12		http://www.genedb.org/genedb/Search?organism=annulata&name=TA06105	DP2
2	TA13680	|||DNA replication licensing factor, putative|Theileria annulata|chr 02|||Manual	113	103715	5	5.9	7.83		http://www.genedb.org/genedb/Search?organism=annulata&name=TA13680	P
38	TA15425	|||CTP synthase, putative|Theileria annulata|chr 02|||Manual	113	64677	3	7.1	7.88		http://www.genedb.org/genedb/Search?organism=annulata&name=TA15425	WPL
14	TA08205	|||60S ribosomal protein L22, putative|Theileria annulata|chr 04|||Manual	113	14350	3	36.9	9.94		http://www.genedb.org/genedb/Search?organism=annulata&name=TA08205	DP1
4	TA19935	|||importin beta-1 subunit, putative|Theileria annulata|chr 01|||Manual	112	98843	6	7.8	4.73		http://www.genedb.org/genedb/Search?organism=annulata&name=TA19935	DP1
4	TA10585	|||hypothetical protein, conserved|Theileria annulata|chr 04|||Manual	112	132423	6	7.8	6.51		http://www.genedb.org/genedb/Search?organism=annulata&name=TA10585	DP2
26	TA04225	|||hypothetical protein|Theileria annulata|chr 03|||Manual	112	105997	5	7.8	7.53		http://www.genedb.org/genedb/Search?organism=annulata&name=TA04225	WPL
102	TA14085	|||hypothetical protein|Theileria annulata|chr 02|||Manual	112	10198	6	33.7	8.74		http://www.genedb.org/genedb/Search?organism=annulata&name=TA14085	WPL
28	TA19140	|||hypothetical protein, conserved|Theileria annulata|chr 01|||Manual	112	28383	2	10.4	9.06		http://www.genedb.org/genedb/Search?organism=annulata&name=TA19140	DP2
6	TA13315	|||tubulin beta chain, putative|Theileria annulata|chr 02|||Manual	111	49729	7	18.7	4.85		http://www.genedb.org/genedb/Search?organism=annulata&name=TA13315	P
100	TA19510	|||centrin 3, putative|Theileria annulata|chr 01|||Manual	111	19549	4	28.1	5.2		http://www.genedb.org/genedb/Search?organism=annulata&name=TA19510	WPL
37	TA08180	|||arginyl-tRNA synthetase, putative|Theileria annulata|chr 04|||Manual	111	72741	2	7.1	5.78		http://www.genedb.org/genedb/Search?organism=annulata&name=TA08180	WPL
77	TA20000	|||rna-binding protein, putative|Theileria annulata|chr 01|||Manual	111	28984	2	13.8	5.79		http://www.genedb.org/genedb/Search?organism=annulata&name=TA20000	WPL
31	TA17035	|||glutamyl-tRNA synthetase, putative|Theileria annulata|chr 01|||Manual	111	84465	6	10.1	8.35		http://www.genedb.org/genedb/Search?organism=annulata&name=TA17035	WPL
127	TA19280	|||hypothetical protein, conserved|Theileria annulata|chr 01|||Manual	111	16187	3	20.6	8.87		http://www.genedb.org/genedb/Search?organism=annulata&name=TA19280	WPL
22	TA09700	|||small GTPase (Rab11 homologue), putative|Theileria annulata|chr 01|||Manual	111	23598	2	11.1	8.91		http://www.genedb.org/genedb/Search?organism=annulata&name=TA09700	DP2
2	TA19545	|||eukaryotic translation initiation factor 3 subunit 10, putative|Theileria annulata|chr 01|||Manual	111	130766	3	4.4	9.05		http://www.genedb.org/genedb/Search?organism=annulata&name=TA19545	AP1
19	TA16145	|||DnaJ-like molecular chaperone, putative|Theileria annulata|chr 01|||Manual	111	40737	6	19.7	9.06		http://www.genedb.org/genedb/Search?organism=annulata&name=TA16145	DP2
80	TA03055	|||adenylate kinase, putative|Theileria annulata|chr 01|||Manual	111	27369	4	20.7	9.12		http://www.genedb.org/genedb/Search?organism=annulata&name=TA03055	WPL
122	TA02965	|||40S ribosomal S25 protein, putative|Theileria annulata|chr 01|||Manual	111	11907	4	26.7	10.23		http://www.genedb.org/genedb/Search?organism=annulata&name=TA02965	WPL
11	TA19380	|||60S ribosomal protein l13, putative|Theileria annulata|chr 01|||Manual	111	22675	5	26.1	11.29		http://www.genedb.org/genedb/Search?organism=annulata&name=TA19380	DP1
5	TA07940	|||hypothetical protein, conserved|Theileria annulata|chr 04|||Manual	110	64152	2	4	5.99		http://www.genedb.org/genedb/Search?organism=annulata&name=TA07940	P
59	TA19735	|||DNA-directed RNA polymerase ii, putative|Theileria annulata|chr 01|||Manual	110	40193	2	9.6	6.08		http://www.genedb.org/genedb/Search?organism=annulata&name=TA19735	WPL
6	TA11975	|||mitochondrial processing peptidase alpha subunit, putative|Theileria annulata|chr 02|||Manual	110	59350	1	3.8	6.21		http://www.genedb.org/genedb/Search?organism=annulata&name=TA11975	DP1
27	TA14040	|||hypothetical protein|Theileria annulata|chr 02|||Manual	110	112708	2	5.1	6.89		http://www.genedb.org/genedb/Search?organism=annulata&name=TA14040	WPL
4	TA08650	|||hypothetical protein, conserved|Theileria annulata|chr 04|||Manual	110	106627	8	9.3	7.92		http://www.genedb.org/genedb/Search?organism=annulata&name=TA08650	DP1
8	TA21055	|||proliferation-associated protein 2g4, putative|Theileria annulata|chr 01|||Manual	110	45211	6	18.7	8.01		http://www.genedb.org/genedb/Search?organism=annulata&name=TA21055	AP1
15	TA03185	|||hypothetical protein|Theileria annulata|chr 03|||Manual	110	13183	5	48.3	9.46		http://www.genedb.org/genedb/Search?organism=annulata&name=TA03185	AP1
26	TA07840	|||histone H3, putative|Theileria annulata|chr 04|||Manual	110	15411	7	25.7	11.27		http://www.genedb.org/genedb/Search?organism=annulata&name=TA07840	DP2
11	TA10730	|||Rab GTPase, putative|Theileria annulata|chr 04|||Manual	109	23893	4	16.3	4.85		http://www.genedb.org/genedb/Search?organism=annulata&name=TA10730	DP1
8	TA12445	|||eukaryotic translation initation factor 3, putative|Theileria annulata|chr 02|||Manual	109	42840	3	12.3	5.11		http://www.genedb.org/genedb/Search?organism=annulata&name=TA12445	DP1
26	TA19710	|||hypothetical protein|Theileria annulata|chr 01|||Manual	109	263503	4	2.4	5.55		http://www.genedb.org/genedb/Search?organism=annulata&name=TA19710	WPL
4	TA11160	|||beta-tubulin cofactor D, putative|Theileria annulata|chr 04|||Manual	109	170764	6	4.7	5.8		http://www.genedb.org/genedb/Search?organism=annulata&name=TA11160	DP2
9	TA13480	|||DNAJ-like sec63 homologue, putative|Theileria annulata|chr 02|||Manual	109	77063	4	9	7.25		http://www.genedb.org/genedb/Search?organism=annulata&name=TA13480	DP2
11	TA10465	|||phosphoglycerate mutase, putative|Theileria annulata|chr 04|||Manual	109	32085	2	12.8	8.24		http://www.genedb.org/genedb/Search?organism=annulata&name=TA10465	DP1
15	TA20650	|||aspartate transcarbamoylase, putative|Theileria annulata|chr 01|||Manual	109	43059	4	11.4	8.7		http://www.genedb.org/genedb/Search?organism=annulata&name=TA20650	DP2
12	TA12530	|||glutaminyl-trna synthetase, putative|Theileria annulata|chr 02|||Manual	109	94669	7	8.4	8.75		http://www.genedb.org/genedb/Search?organism=annulata&name=TA12530	DP1
15	TA11305	|||40S ribosomal protein S10, putative|Theileria annulata|chr 04|||Manual	109	13221	6	53.5	9.24		http://www.genedb.org/genedb/Search?organism=annulata&name=TA11305	DP1
25	TA08609	|||signal peptidase, putative|Theileria annulata|chr 04|||Manual	109	20386	4	21.4	9.61		http://www.genedb.org/genedb/Search?organism=annulata&name=TA08609	DP2
13	TA20545	|||ribosomal protein s15, putative|Theileria annulata|chr 01|||Manual	109	17116	6	37.7	10.34		http://www.genedb.org/genedb/Search?organism=annulata&name=TA20545	DP1
15	TA12815	|||60S acidic ribosomal protein p2, putative|Theileria annulata|chr 02|||Manual	108	11556	2	16.4	4.18		http://www.genedb.org/genedb/Search?organism=annulata&name=TA12815	DP1
89	TA10875	|||proteasome beta 3 subunit, putative|Theileria annulata|chr 04|||Manual	108	24763	2	12.7	5.08		http://www.genedb.org/genedb/Search?organism=annulata&name=TA10875	WPL
5	TA14920	|||heat shock protein HSP70 homologue, putative|Theileria annulata|chr 02|||Manual	108	74313	4	9.5	5.95		http://www.genedb.org/genedb/Search?organism=annulata&name=TA14920	DP1
11	TA06555	|||co-chaperone (GrpE homologue), putative|Theileria annulata|chr 01|||Manual	108	29630	6	16.9	6.36		http://www.genedb.org/genedb/Search?organism=annulata&name=TA06555	AP1
16	TA19160	|||Ubiquitin regulatory protein, putative|Theileria annulata|chr 01|||Manual	108	39633	3	15.7	6.49		http://www.genedb.org/genedb/Search?organism=annulata&name=TA19160	DP2
81	TA13960	|||hypothetical protein, conserved|Theileria annulata|chr 02|||Manual	108	30175	3	15.8	9.02		http://www.genedb.org/genedb/Search?organism=annulata&name=TA13960	WPL
16	TA10800	|||hypothetical protein, conserved|Theileria annulata|chr 04|||Manual	108	46634	1	3.8	9.13		http://www.genedb.org/genedb/Search?organism=annulata&name=TA10800	DP2
129	TA04175	|||protein translocation complex subunit (SEC61 gamma chain), putative|Theileria annulata|chr 03|||Manual	108	9505	2	35.4	9.95		http://www.genedb.org/genedb/Search?organism=annulata&name=TA04175	WPL
14	TA07840	|||histone H3, putative|Theileria annulata|chr 04|||Manual	108	15411	9	20.6	11.27		http://www.genedb.org/genedb/Search?organism=annulata&name=TA07840	DP1
49	TA09185	|||structure-specific recognition protein (SSRP) 1, putative|Theileria annulata|chr 04|||Manual	107	56773	3	6.9	4.87		http://www.genedb.org/genedb/Search?organism=annulata&name=TA09185	WPL
10	TA14115	|||14-3-3 protein homologue, putative|Theileria annulata|chr 02|||Manual	107	29522	4	19.9	4.92		http://www.genedb.org/genedb/Search?organism=annulata&name=TA14115	DP1
58	TA13145	|||hypothetical protein, conserved|Theileria annulata|chr 02|||Manual	107	38869	1	4.6	5.06		http://www.genedb.org/genedb/Search?organism=annulata&name=TA13145	WPL
56	TA06920	|||eukaryotic translation initiation factor, putative|Theileria annulata|chr 01|||Manual	107	45381	1	3.8	5.49		http://www.genedb.org/genedb/Search?organism=annulata&name=TA06920	WPL
14	TA02645	|||ubiquitin-conjugating enzyme (MMS homologue), putative|Theileria annulata|chr 03|||Manual	107	16276	3	22.9	5.49		http://www.genedb.org/genedb/Search?organism=annulata&name=TA02645	AP1
63	TA06715	|||ribonucleotide reductase R2 subunit or ribonucleoside-diphosphate reductase small chain, putative|Theileria annulata|chr 01|||Manual	107	37869	3	11.2	5.61		http://www.genedb.org/genedb/Search?organism=annulata&name=TA06715	WPL
2	TA06395	|||hypothetical protein, conserved|Theileria annulata|chr 01|||Manual	107	141640	2	2.1	5.9		http://www.genedb.org/genedb/Search?organism=annulata&name=TA06395	AP1
27	TA12430	|||beta adaptin, putative|Theileria annulata|chr 02|||Manual	107	99942	6	8	6.09		http://www.genedb.org/genedb/Search?organism=annulata&name=TA12430	WPL
85	TA12855	|||U1/2 small nuclear ribonucleoprotein, putative|Theileria annulata|chr 02|||Manual	107	23572	2	12.6	9.08		http://www.genedb.org/genedb/Search?organism=annulata&name=TA12855	WPL
44	TA14475	|||hypothetical protein, conserved|Theileria annulata|chr 02|||Manual	106	51508	2	8.6	4.24		http://www.genedb.org/genedb/Search?organism=annulata&name=TA14475	WPL
5	TA20610	|||conserved protein with kelch domain, putative|Theileria annulata|chr 01|||Manual	106	64657	2	5.9	5.45		http://www.genedb.org/genedb/Search?organism=annulata&name=TA20610	P
19	TA13455	|||hypothetical protein, conserved|Theileria annulata|chr 02|||Manual	106	13405	5	41.4	7.71		http://www.genedb.org/genedb/Search?organism=annulata&name=TA13455	DP2
126	TA19140	|||hypothetical protein, conserved|Theileria annulata|chr 01|||Manual	106	28383	3	16.4	9.06		http://www.genedb.org/genedb/Search?organism=annulata&name=TA19140	WPL
4	TA04765	|||DEAD-box family (RNA) helicase, putative|Theileria annulata|chr 03|||Manual	106	89824	3	5.8	9.21		http://www.genedb.org/genedb/Search?organism=annulata&name=TA04765	DP1
15	TA14800	|||small nuclear ribonucleoprotein, putative|Theileria annulata|chr 02|||Manual	106	12500	1	14.2	9.78		http://www.genedb.org/genedb/Search?organism=annulata&name=TA14800	AP1
22	TA15385	|||60S ribosomal protein l10, putative|Theileria annulata|chr 02|||Manual	106	25552	4	23	10.08		http://www.genedb.org/genedb/Search?organism=annulata&name=TA15385	DP2
23	TA07790	|||40S ribosomal protein S9, putative|Theileria annulata|chr 04|||Manual	106	22298	5	19.1	10.48		http://www.genedb.org/genedb/Search?organism=annulata&name=TA07790	DP2
13	TA15200	|||60S ribosomal subunit protein L18, putative|Theileria annulata|chr 02|||Manual	106	25223	2	7.7	10.71		http://www.genedb.org/genedb/Search?organism=annulata&name=TA15200	AP1
13	TA10065	|||60S ribosomal protein L26, putative|Theileria annulata|chr 04|||Manual	106	17056	4	18.3	10.86		http://www.genedb.org/genedb/Search?organism=annulata&name=TA10065	DP1
13	TA07530	|||40S ribosomal protein S24, putative|Theileria annulata|chr 04|||Manual	106	15426	4	31.9	10.9		http://www.genedb.org/genedb/Search?organism=annulata&name=TA07530	P
3	TA08855	|||hypothetical protein, conserved|Theileria annulata|chr 04|||Manual	105	280469	5	2.3	5.62		http://www.genedb.org/genedb/Search?organism=annulata&name=TA08855	DP2
35	TA14650	|||protein transport protein (SEC23 homologue), putative|Theileria annulata|chr 02|||Manual	105	87600	7	8.7	5.81		http://www.genedb.org/genedb/Search?organism=annulata&name=TA14650	WPL
2	TA09610	|||hypothetical protein, conserved|Theileria annulata|chr 01|||Manual	105	176459	4	2.7	7.47		http://www.genedb.org/genedb/Search?organism=annulata&name=TA09610	DP2
13	TA18835	|||hypothetical protein|Theileria annulata|chr 03|||Manual	105	34313	6	23.5	9.29		http://www.genedb.org/genedb/Search?organism=annulata&name=TA18835	DP1
12	TA11270	|||40S ribosomal protein S7 (RPS7), putative|Theileria annulata|chr 04|||Manual	105	22104	7	34.9	9.91		http://www.genedb.org/genedb/Search?organism=annulata&name=TA11270	DP1
111	TA08390	|||60S ribosomal protein L32, putative|Theileria annulata|chr 04|||Manual	105	15379	8	43.9	11.6		http://www.genedb.org/genedb/Search?organism=annulata&name=TA08390	WPL
60	TA05180	|||hypothetical protein|Theileria annulata|chr 03|||Manual	104	43244	3	7	6.85		http://www.genedb.org/genedb/Search?organism=annulata&name=TA05180	WPL
12	TA13195	|||hypothetical protein|Theileria annulata|chr 02|||Manual	104	28824	2	15.7	7.05		http://www.genedb.org/genedb/Search?organism=annulata&name=TA13195	AP1
59	TA08210	|||26S proteasome regulatory subunit, putative|Theileria annulata|chr 04|||Manual	104	49932	2	7.5	7.08		http://www.genedb.org/genedb/Search?organism=annulata&name=TA08210	WPL
56	TA19615	|||hypothetical protein|Theileria annulata|chr 01|||Manual	104	43777	1	4	8.37		http://www.genedb.org/genedb/Search?organism=annulata&name=TA19615	WPL
23	TA17635	|||rer1 family protein, putative|Theileria annulata|chr 03|||Manual	104	33089	2	10	8.47		http://www.genedb.org/genedb/Search?organism=annulata&name=TA17635	DP2
22	TA05360	|||synaptobrevin, putative|Theileria annulata|chr 03|||Manual	104	24101	3	13.2	9.48		http://www.genedb.org/genedb/Search?organism=annulata&name=TA05360	DP2
126	TA04735	|||high-mobility-group (HMG) protein, putative|Theileria annulata|chr 03|||Manual	104	10426	7	54.3	9.82		http://www.genedb.org/genedb/Search?organism=annulata&name=TA04735	WPL
69	TA14635	|||hypothetical protein|Theileria annulata|chr 02|||Manual	104	32467	5	16.8	9.83		http://www.genedb.org/genedb/Search?organism=annulata&name=TA14635	WPL
17	TA14635	|||hypothetical protein|Theileria annulata|chr 02|||Manual	104	32467	9	31.9	9.83		http://www.genedb.org/genedb/Search?organism=annulata&name=TA14635	DP2
7	TA20270	|||60S ribosomal protein l3, putative|Theileria annulata|chr 01|||Manual	104	22970	5	25.1	10.36		http://www.genedb.org/genedb/Search?organism=annulata&name=TA20270	DP1
5	TA03370	|||T-complex protein 1 subunit, putative|Theileria annulata|chr 03|||Manual	103	63820	1	3.1	5.3		http://www.genedb.org/genedb/Search?organism=annulata&name=TA03370	DP1
6	TA16400	|||chaperonin (T-complex protein 1 (TCP1), theta subunit homologue), putative|Theileria annulata|chr 01|||Manual	103	61049	2	6	5.87		http://www.genedb.org/genedb/Search?organism=annulata&name=TA16400	DP1
22	TA20515	|||DNA replication licensing factor Mcm2, putative|Theileria annulata|chr 01|||Manual	103	115224	12	16.7	6.15		http://www.genedb.org/genedb/Search?organism=annulata&name=TA20515	WPL
73	TA04620	|||hypothetical protein, conserved|Theileria annulata|chr 03|||Manual	103	110349	3	3.2	7.29		http://www.genedb.org/genedb/Search?organism=annulata&name=TA04620	WPL
11	TA06430	|||hypothetical protein, conserved|Theileria annulata|chr 01|||Manual	103	69555	3	6.6	7.8		http://www.genedb.org/genedb/Search?organism=annulata&name=TA06430	DP2
5	TA06545	|||polyadenylate (poly(A)) binding protein, putative|Theileria annulata|chr 01|||Manual	103	74489	2	5.7	8.66		http://www.genedb.org/genedb/Search?organism=annulata&name=TA06545	DP1
84	TA02710	|||hypothetical protein|Theileria annulata|chr 03|||Manual	103	27218	3	21.6	8.7		http://www.genedb.org/genedb/Search?organism=annulata&name=TA02710	WPL
12	TA10780	|||hypothetical protein, conserved|Theileria annulata|chr 04|||Manual	103	22010	4	21.4	9.52		http://www.genedb.org/genedb/Search?organism=annulata&name=TA10780	AP1
15	TA13900	|||40s ribosomal protein s15a, putative|Theileria annulata|chr 02|||Manual	103	14860	6	27.7	9.74		http://www.genedb.org/genedb/Search?organism=annulata&name=TA13900	AP1
11	TA10515	|||40s ribosomal protein s4, putative|Theileria annulata|chr 04|||Manual	103	28931	8	22	9.86		http://www.genedb.org/genedb/Search?organism=annulata&name=TA10515	DP1
13	TA21110	|||60S ribosomal protein l11a, putative|Theileria annulata|chr 01|||Manual	103	19973	4	22.2	9.88		http://www.genedb.org/genedb/Search?organism=annulata&name=TA21110	AP1
48	TA02835	|||hypothetical protein|Theileria annulata|chr 01|||Manual	102	39861	1	4.1	5.11		http://www.genedb.org/genedb/Search?organism=annulata&name=TA02835	WPL
8	TA17735	|||hypothetical protein|Theileria annulata|chr 03|||Manual	102	91116	3	4	5.83		http://www.genedb.org/genedb/Search?organism=annulata&name=TA17735	DP2
45	TA13855	|||nucleolar protein, putative|Theileria annulata|chr 02|||Manual	102	52203	1	3.7	6.11		http://www.genedb.org/genedb/Search?organism=annulata&name=TA13855	WPL
9	TA07950	|||hypothetical protein, conserved|Theileria annulata|chr 04|||Manual	102	69621	3	8.8	6.31		http://www.genedb.org/genedb/Search?organism=annulata&name=TA07950	DP2
9	TA19035	|||GTPase-activating protein, putative|Theileria annulata|chr 01|||Manual	102	36133	1	5	6.32		http://www.genedb.org/genedb/Search?organism=annulata&name=TA19035	DP1
13	TA19130	|||mitochondrial processing peptidase, putative|Theileria annulata|chr 01|||Manual	102	59359	3	8.3	6.38		http://www.genedb.org/genedb/Search?organism=annulata&name=TA19130	DP2
16	TA08145	|||glyceraldehyde-3-phosphate dehydrogenase, putative|Theileria annulata|chr 04|||Manual	102	36741	6	17.1	6.75		http://www.genedb.org/genedb/Search?organism=annulata&name=TA08145	DP2
88	TA07815	|||proteasome subunit, putative|Theileria annulata|chr 04|||Manual	102	22617	4	23.6	7.67		http://www.genedb.org/genedb/Search?organism=annulata&name=TA07815	WPL
56	TA18555	|||GTP-binding protein, putative|Theileria annulata|chr 03|||Manual	102	48416	3	15.6	7.96		http://www.genedb.org/genedb/Search?organism=annulata&name=TA18555	WPL
67	TA10625	|||Succinyl-CoA ligase [GDP-forming] alpha-chain, mitochondrial precursor|Theileria annulata|chr 04|||Manual	102	35478	7	25.2	9.09		http://www.genedb.org/genedb/Search?organism=annulata&name=TA10625	WPL
10	TA10515	|||40s ribosomal protein s4, putative|Theileria annulata|chr 04|||Manual	102	28931	7	26.8	9.86		http://www.genedb.org/genedb/Search?organism=annulata&name=TA10515	AP1
11	TA15065	|||ribosomal protein S2, putative|Theileria annulata|chr 02|||Manual	102	28054	4	18.6	9.95		http://www.genedb.org/genedb/Search?organism=annulata&name=TA15065	DP1
13	TA15200	|||60S ribosomal subunit protein L18, putative|Theileria annulata|chr 02|||Manual	102	25223	1	7.7	10.71		http://www.genedb.org/genedb/Search?organism=annulata&name=TA15200	DP1
6	TA08335	|||tubulin alpha chain, putative|Theileria annulata|chr 04|||Manual	101	48942	2	8.6	5.22		http://www.genedb.org/genedb/Search?organism=annulata&name=TA08335	DP1
1	TA04775	|||clathrin heavy chain, putative|Theileria annulata|chr 03|||Manual	101	238933	4	2.4	5.56		http://www.genedb.org/genedb/Search?organism=annulata&name=TA04775	DP1
58	TA06525	|||choline/ethanolamine kinase, putative|Theileria annulata|chr 01|||Manual	101	48439	3	11.5	5.6		http://www.genedb.org/genedb/Search?organism=annulata&name=TA06525	WPL
123	TA11075	|||high-mobility group protein, putative|Theileria annulata|chr 04|||Manual	101	14094	2	28.7	5.89		http://www.genedb.org/genedb/Search?organism=annulata&name=TA11075	WPL
2	TA20700	|||hypothetical protein, conserved|Theileria annulata|chr 01|||Manual	101	295291	4	1.9	5.99		http://www.genedb.org/genedb/Search?organism=annulata&name=TA20700	DP2
9	TA12235	|||hypothetical protein, conserved|Theileria annulata|chr 02|||Manual	101	73266	4	11.9	6.03		http://www.genedb.org/genedb/Search?organism=annulata&name=TA12235	DP2
51	TA17890	|||rabgdi protein, putative|Theileria annulata|chr 03||Partial|Manual	101	52086	2	9.9	6.29		http://www.genedb.org/genedb/Search?organism=annulata&name=TA17890	WPL
13	TA18170	|||adenylosuccinate lyase, putative|Theileria annulata|chr 03|||Manual	101	47339	2	10.3	8.94		http://www.genedb.org/genedb/Search?organism=annulata&name=TA18170	DP2
70	TA10085	|||ubiquinol-cytochrome c reductase, putative|Theileria annulata|chr 04|||Manual	101	40097	4	14.8	9.33		http://www.genedb.org/genedb/Search?organism=annulata&name=TA10085	WPL
104	TA06220	|||hypothetical protein|Theileria annulata|chr 01|||Manual	101	21067	6	25.3	9.72		http://www.genedb.org/genedb/Search?organism=annulata&name=TA06220	WPL
11	TA11270	|||40S ribosomal protein S7 (RPS7), putative|Theileria annulata|chr 04|||Manual	101	22104	6	23.4	9.91		http://www.genedb.org/genedb/Search?organism=annulata&name=TA11270	P
5	TA06145	|||26S proteasome regulatory subunit, putative|Theileria annulata|chr 01|||Manual	100	121409	6	7.7	4.82		http://www.genedb.org/genedb/Search?organism=annulata&name=TA06145	DP2
8	TA09370	|||hypothetical protein, conserved|Theileria annulata|chr 04|||Manual	100	87028	4	5.8	5.37		http://www.genedb.org/genedb/Search?organism=annulata&name=TA09370	DP2
5	TA20460	|||tryptophanyl-trna synthetase, putative|Theileria annulata|chr 01|||Manual	100	66676	8	15.9	5.98		http://www.genedb.org/genedb/Search?organism=annulata&name=TA20460	DP1
12	TA21180	|||hypothetical protein|Theileria annulata|chr 01|||Manual	100	51837	5	9.5	6.2		http://www.genedb.org/genedb/Search?organism=annulata&name=TA21180	DP1
88	TA17665	|||hypothetical protein, conserved|Theileria annulata|chr 03|||Manual	100	25533	3	12.4	6.54		http://www.genedb.org/genedb/Search?organism=annulata&name=TA17665	WPL
9	TA09590	|||L-lactate dehydrogenase, putative|Theileria annulata|chr 01|||Manual	100	40416	6	22.6	6.95		http://www.genedb.org/genedb/Search?organism=annulata&name=TA09590	DP1
89	TA03205	|||hypothetical protein|Theileria annulata|chr 03|||Manual	100	22626	2	13.4	7.05		http://www.genedb.org/genedb/Search?organism=annulata&name=TA03205	WPL
11	TA08710	|||60S ribosomal protein L6, putative|Theileria annulata|chr 04|||Manual	100	23808	7	17.9	10.45		http://www.genedb.org/genedb/Search?organism=annulata&name=TA08710	AP1
28	TA19230	|||hypothetical protein|Theileria annulata|chr 01|||Manual	99	13413	2	20.4	5.09		http://www.genedb.org/genedb/Search?organism=annulata&name=TA19230	DP2
7	TA15930	|||glucosamine--fructose-6-phosphate aminotransferase, putative|Theileria annulata|chr 02|||Manual	99	90560	2	2.7	5.17		http://www.genedb.org/genedb/Search?organism=annulata&name=TA15930	DP2
39	TA20610	|||conserved protein with kelch domain, putative|Theileria annulata|chr 01|||Manual	99	64657	3	6.8	5.45		http://www.genedb.org/genedb/Search?organism=annulata&name=TA20610	WPL
5	TA03585	|||hypothetical protein|Theileria annulata|chr 03|||Manual	99	51489	2	6	6.19		http://www.genedb.org/genedb/Search?organism=annulata&name=TA03585	P
131	TA19540	|||dynein light chain 1, putative|Theileria annulata|chr 01|||Manual	99	11377	7	48	6.89		http://www.genedb.org/genedb/Search?organism=annulata&name=TA19540	WPL
12	TA17635	|||rer1 family protein, putative|Theileria annulata|chr 03|||Manual	99	33089	1	5.9	8.47		http://www.genedb.org/genedb/Search?organism=annulata&name=TA17635	P
38	TA06825	|||ribonucleolar protein, putative|Theileria annulata|chr 01|||Manual	99	62727	5	11.9	9.13		http://www.genedb.org/genedb/Search?organism=annulata&name=TA06825	WPL
58	TA04500	|||phosphatidylinositol-4-phosphate (PIP) 5-kinase, putative|Theileria annulata|chr 03|||Manual	99	48764	2	6.8	9.33		http://www.genedb.org/genedb/Search?organism=annulata&name=TA04500	WPL
14	TA11695	|||dihydroorotate dehydrogenase, mitochondrial precursor, putative|Theileria annulata|chr 02|||Manual	99	42060	1	5.3	9.35		http://www.genedb.org/genedb/Search?organism=annulata&name=TA11695	DP2
92	TA06440	|||prefoldin subunit 3, putative|Theileria annulata|chr 01|||Manual	98	21548	5	25.5	5.35		http://www.genedb.org/genedb/Search?organism=annulata&name=TA06440	WPL
30	TA10255	|||40S ribosomal protein S21, putative|Theileria annulata|chr 04|||Manual	98	9222	3	24.4	5.71		http://www.genedb.org/genedb/Search?organism=annulata&name=TA10255	DP2
66	TA16350	|||replication factor C subunit (RPC2 homologue) , putative|Theileria annulata|chr 01|||Manual	98	38370	3	11.9	6.61		http://www.genedb.org/genedb/Search?organism=annulata&name=TA16350	WPL
20	TA12510	|||thymidylate kinase, putative|Theileria annulata|chr 02|||Manual	98	24995	5	25.7	7.01		http://www.genedb.org/genedb/Search?organism=annulata&name=TA12510	DP2
28	TA17990	|||wd40-repeat protein, putative|Theileria annulata|chr 03|||Manual	98	62218	3	5.9	8.7		http://www.genedb.org/genedb/Search?organism=annulata&name=TA17990	DP2
53	TA20250	|||hypothetical protein|Theileria annulata|chr 01|||Manual	98	86723	4	7	8.9		http://www.genedb.org/genedb/Search?organism=annulata&name=TA20250	WPL
15	TA19140	|||hypothetical protein, conserved|Theileria annulata|chr 01|||Manual	98	28383	2	10.4	9.06		http://www.genedb.org/genedb/Search?organism=annulata&name=TA19140	DP1
27	TA07845	|||histone H2A, putative|Theileria annulata|chr 04|||Manual	98	13498	4	36.2	10.53		http://www.genedb.org/genedb/Search?organism=annulata&name=TA07845	DP2
111	TA06650	|||60S ribosomal protein L35, putative|Theileria annulata|chr 01|||Manual	98	16588	7	28.9	10.65		http://www.genedb.org/genedb/Search?organism=annulata&name=TA06650	WPL
14	TA18035	|||40s ribosomal protein s23, putative|Theileria annulata|chr 03|||Manual	98	16265	2	12.4	10.82		http://www.genedb.org/genedb/Search?organism=annulata&name=TA18035	DP1
13	TA02535	|||60S ribosomal L24 protein, putative|Theileria annulata|chr 03|||Manual	98	17945	3	18.7	11.08		http://www.genedb.org/genedb/Search?organism=annulata&name=TA02535	DP1
10	TA09665	|||ribonucleoside reductase, putative|Theileria annulata|chr 01|||Manual	97	40057	1	4.8	5.23		http://www.genedb.org/genedb/Search?organism=annulata&name=TA09665	DP1
20	TA05955	|||hypothetical protein, conserved|Theileria annulata|chr 01|||Manual	97	25390	5	24.3	5.51		http://www.genedb.org/genedb/Search?organism=annulata&name=TA05955	DP2
8	TA12935	|||translocation protein (SEC62 homologue), putative|Theileria annulata|chr 02|||Manual	97	43884	4	12.3	6.08		http://www.genedb.org/genedb/Search?organism=annulata&name=TA12935	DP1
30	TA19540	|||dynein light chain 1, putative|Theileria annulata|chr 01|||Manual	97	11377	4	32.7	6.89		http://www.genedb.org/genedb/Search?organism=annulata&name=TA19540	DP2
5	TA19545	|||eukaryotic translation initiation factor 3 subunit 10, putative|Theileria annulata|chr 01|||Manual	97	130766	6	6.3	9.05		http://www.genedb.org/genedb/Search?organism=annulata&name=TA19545	DP2
12	TA07790	|||40S ribosomal protein S9, putative|Theileria annulata|chr 04|||Manual	97	22298	4	20.2	10.48		http://www.genedb.org/genedb/Search?organism=annulata&name=TA07790	AP1
13	TA10065	|||60S ribosomal protein L26, putative|Theileria annulata|chr 04|||Manual	97	17056	5	18.3	10.86		http://www.genedb.org/genedb/Search?organism=annulata&name=TA10065	AP1
12	TA02535	|||60S ribosomal L24 protein, putative|Theileria annulata|chr 03|||Manual	97	17945	3	18.7	11.08		http://www.genedb.org/genedb/Search?organism=annulata&name=TA02535	AP1
4	TA15930	|||glucosamine--fructose-6-phosphate aminotransferase, putative|Theileria annulata|chr 02|||Manual	96	90560	3	5.7	5.17		http://www.genedb.org/genedb/Search?organism=annulata&name=TA15930	AP1
10	TA12915	|||cytochrome c oxidase subunit, putative|Theileria annulata|chr 02|||Manual	96	31693	5	32.6	5.67		http://www.genedb.org/genedb/Search?organism=annulata&name=TA12915	DP1
31	TA12580	|||Theileria-specific hypothetical protein family member, putative|Theileria annulata|chr 02|||Manual	96	71350	8	15.1	5.77		http://www.genedb.org/genedb/Search?organism=annulata&name=TA12580	WPL
74	TA07380	|||26S proteasome (regulatory) subunit, putative|Theileria annulata|chr 04|||Manual	96	34034	4	27.2	5.94		http://www.genedb.org/genedb/Search?organism=annulata&name=TA07380	WPL
18	TA08465	|||hypothetical protein, conserved|Theileria annulata|chr 04|||Manual	96	37116	6	20	6.42		http://www.genedb.org/genedb/Search?organism=annulata&name=TA08465	DP2
12	TA16245	|||hypothetical protein, conserved|Theileria annulata|chr 01|||Manual	96	66248	3	10.3	6.66		http://www.genedb.org/genedb/Search?organism=annulata&name=TA16245	DP2
72	TA12810	|||hypothetical protein, conserved|Theileria annulata|chr 02|||Manual	96	31305	1	4.9	6.74		http://www.genedb.org/genedb/Search?organism=annulata&name=TA12810	WPL
21	TA16720	|||hypothetical protein, conserved|Theileria annulata|chr 01|||Manual	96	29272	2	9.7	8.2		http://www.genedb.org/genedb/Search?organism=annulata&name=TA16720	DP2
6	TA18220	|||patatin-like phospholipase, putative|Theileria annulata|chr 03|||Manual	96	132723	5	4.8	8.46		http://www.genedb.org/genedb/Search?organism=annulata&name=TA18220	DP2
12	TA10195	|||DNA-directed RNA polymerase, subunit (RPB5 homologue), putative|Theileria annulata|chr 04|||Manual	96	24175	1	6.8	8.85		http://www.genedb.org/genedb/Search?organism=annulata&name=TA10195	AP1
98	TA06645	|||RNA binding protein, putative|Theileria annulata|chr 01|||Manual	96	20164	4	30.5	9.28		http://www.genedb.org/genedb/Search?organism=annulata&name=TA06645	WPL
19	TA10515	|||40s ribosomal protein s4, putative|Theileria annulata|chr 04|||Manual	96	28931	10	22.8	9.86		http://www.genedb.org/genedb/Search?organism=annulata&name=TA10515	DP2
23	TA17895	|||40S ribosomal protein s19, putative|Theileria annulata|chr 03|||Manual	96	19743	3	21.3	10.22		http://www.genedb.org/genedb/Search?organism=annulata&name=TA17895	DP2
11	TA21460	|||p23 (translationally controlled tumor protein homolog), putative|Theileria annulata|chr 01|||Manual	95	19896	5	19.1	4.41		http://www.genedb.org/genedb/Search?organism=annulata&name=TA21460	AP1
98	TA15275	|||transcription factor btf3 homolog, putative|Theileria annulata|chr 02|||Manual	95	17938	2	20.1	4.98		http://www.genedb.org/genedb/Search?organism=annulata&name=TA15275	WPL
3	TA06500	|||transitional endoplasmic reticulum ATPase (CDC48 homologue), putative|Theileria annulata|chr 01|||Manual	95	92274	2	2.9	5.15		http://www.genedb.org/genedb/Search?organism=annulata&name=TA06500	P
1	TA18045	|||u5 small nuclear ribonucleoprotein-specific helicase, putative|Theileria annulata|chr 03|||Manual	95	260141	6	4.4	5.43		http://www.genedb.org/genedb/Search?organism=annulata&name=TA18045	AP1
10	TA20610	|||conserved protein with kelch domain, putative|Theileria annulata|chr 01|||Manual	95	64657	1	3.6	5.45		http://www.genedb.org/genedb/Search?organism=annulata&name=TA20610	DP2
13	TA17225	|||26s protease regulatory subunit, putative|Theileria annulata|chr 04|||Manual	95	44884	3	11.4	6.29		http://www.genedb.org/genedb/Search?organism=annulata&name=TA17225	DP2
20	TA09885	|||methyltransferase, putative|Theileria annulata|chr 04|||Manual	95	36762	3	8.7	6.51		http://www.genedb.org/genedb/Search?organism=annulata&name=TA09885	DP2
51	TA04470	|||hypothetical protein|Theileria annulata|chr 03|||Manual	95	54203	2	4.9	6.6		http://www.genedb.org/genedb/Search?organism=annulata&name=TA04470	WPL
131	TA07580	|||hypothetical protein, conserved|Theileria annulata|chr 04|||Manual	95	9480	2	25	6.82		http://www.genedb.org/genedb/Search?organism=annulata&name=TA07580	WPL
10	TA15425	|||CTP synthase, putative|Theileria annulata|chr 02|||Manual	95	64677	5	11.9	7.88		http://www.genedb.org/genedb/Search?organism=annulata&name=TA15425	DP2
20	TA03030	|||Rab5 GTPase, putative|Theileria annulata|chr 01|||Manual	95	29090	2	8.2	8.08		http://www.genedb.org/genedb/Search?organism=annulata&name=TA03030	DP2
13	TA17635	|||rer1 family protein, putative|Theileria annulata|chr 03|||Manual	95	33089	1	5.9	8.47		http://www.genedb.org/genedb/Search?organism=annulata&name=TA17635	DP1
15	TA04735	|||high-mobility-group (HMG) protein, putative|Theileria annulata|chr 03|||Manual	95	10426	4	31.9	9.82		http://www.genedb.org/genedb/Search?organism=annulata&name=TA04735	AP1
15	TA04175	|||protein translocation complex subunit (SEC61 gamma chain), putative|Theileria annulata|chr 03|||Manual	95	9505	2	35.4	9.95		http://www.genedb.org/genedb/Search?organism=annulata&name=TA04175	DP1
14	TA13475	|||hypothetical protein, conserved|Theileria annulata|chr 02|||Manual	94	43580	2	5.1	4.79		http://www.genedb.org/genedb/Search?organism=annulata&name=TA13475	DP2
25	TA04955	|||cGMP-dependent protein kinase, putative|Theileria annulata|chr 03|||Manual	94	102469	4	8.1	5.67		http://www.genedb.org/genedb/Search?organism=annulata&name=TA04955	WPL
11	TA03585	|||hypothetical protein|Theileria annulata|chr 03|||Manual	94	51489	2	7.9	6.19		http://www.genedb.org/genedb/Search?organism=annulata&name=TA03585	DP2
73	TA13015	|||hypothetical protein, conserved|Theileria annulata|chr 02|||Manual	94	36546	1	4.6	8.29		http://www.genedb.org/genedb/Search?organism=annulata&name=TA13015	WPL
83	TA08590	|||triosephosphate isomerase (chloroplast precursor?), putative|Theileria annulata|chr 04|||Manual	94	37898	6	17	8.39		http://www.genedb.org/genedb/Search?organism=annulata&name=TA08590	WPL
9	TA10085	|||ubiquinol-cytochrome c reductase, putative|Theileria annulata|chr 04|||Manual	94	40097	2	9.1	9.33		http://www.genedb.org/genedb/Search?organism=annulata&name=TA10085	DP1
94	TA08305	|||hypothetical protein, conserved|Theileria annulata|chr 04|||Manual	94	30197	1	5.6	9.68		http://www.genedb.org/genedb/Search?organism=annulata&name=TA08305	WPL
14	TA08715	|||bacterial histone-like protein, putative|Theileria annulata|chr 04|||Manual	94	19975	3	27.1	9.75		http://www.genedb.org/genedb/Search?organism=annulata&name=TA08715	P
11	TA20850	|||ribosomal protein l6, putative|Theileria annulata|chr 01|||Manual	94	19961	4	29.9	10.03		http://www.genedb.org/genedb/Search?organism=annulata&name=TA20850	P
13	TA15220	|||60S ribosomal protein l21, putative|Theileria annulata|chr 02|||Manual	94	18673	5	28.8	10.41		http://www.genedb.org/genedb/Search?organism=annulata&name=TA15220	DP1
22	TA08170	|||60S ribosomal protein L13, putative|Theileria annulata|chr 04|||Manual	94	21563	6	31.6	11.17		http://www.genedb.org/genedb/Search?organism=annulata&name=TA08170	DP2
15	TA18925	|||hypothetical protein|Theileria annulata|chr 01|||Manual	93	115996	7	8.6	5.15		http://www.genedb.org/genedb/Search?organism=annulata&name=TA18925	WPL
33	TA05695	|||vacuolar sorting protein 35 homologue, putative|Theileria annulata|chr 01|||Manual	93	96286	4	5.2	5.31		http://www.genedb.org/genedb/Search?organism=annulata&name=TA05695	WPL
10	TA12915	|||cytochrome c oxidase subunit, putative|Theileria annulata|chr 02|||Manual	93	31693	2	19.6	5.67		http://www.genedb.org/genedb/Search?organism=annulata&name=TA12915	AP1
109	TA19720	|||hypothetical protein, conserved|Theileria annulata|chr 01|||Manual	93	50795	3	7.6	5.86		http://www.genedb.org/genedb/Search?organism=annulata&name=TA19720	WPL
5	TA03350	|||chaperonin CPN60 (mitochondrial precuror?), putative|Theileria annulata|chr 03|||Manual	93	70495	2	6.3	6.07		http://www.genedb.org/genedb/Search?organism=annulata&name=TA03350	AP1
3	TA10995	|||leucyl-tRNA synthetase, putative|Theileria annulata|chr 04|||Manual	93	137774	5	7.2	6.26		http://www.genedb.org/genedb/Search?organism=annulata&name=TA10995	DP1
12	TA02830	|||hypothetical protein|Theileria annulata|chr 01|||Manual	93	60141	6	12.7	6.38		http://www.genedb.org/genedb/Search?organism=annulata&name=TA02830	DP2
15	TA07410	|||hypothetical protein, conserved|Theileria annulata|chr 04|||Manual	93	133078	8	8.2	6.89		http://www.genedb.org/genedb/Search?organism=annulata&name=TA07410	WPL
12	TA11805	|||erythrocyte membrane-associated malaria antigen-like|Theileria annulata|chr 02|||Manual	93	56845	6	17.5	7.31		http://www.genedb.org/genedb/Search?organism=annulata&name=TA11805	DP2
60	TA03505	|||prenyl transferase, putative|Theileria annulata|chr 03|||Manual	93	54438	2	5.8	8.55		http://www.genedb.org/genedb/Search?organism=annulata&name=TA03505	WPL
107	TA20975	|||deoxyuridine 5~-triphosphate nucleotidohydrolase, putative|Theileria annulata|chr 01|||Manual	93	23394	3	15.3	8.78		http://www.genedb.org/genedb/Search?organism=annulata&name=TA20975	WPL
8	TA14740	|||hypothetical protein|Theileria annulata|chr 02|||Manual	93	32826	3	11.9	8.84		http://www.genedb.org/genedb/Search?organism=annulata&name=TA14740	DP1
11	TA16165	|||ubiquitin/60S ribosomal fusion protein, putative|Theileria annulata|chr 01|||Manual	93	15211	1	12.2	9.83		http://www.genedb.org/genedb/Search?organism=annulata&name=TA16165	DP1
23	TA12390	|||40S ribosomal protein S11, putative|Theileria annulata|chr 02|||Manual	93	18267	5	25	10.28		http://www.genedb.org/genedb/Search?organism=annulata&name=TA12390	DP2
12	TA07790	|||40S ribosomal protein S9, putative|Theileria annulata|chr 04|||Manual	93	22298	5	23.9	10.48		http://www.genedb.org/genedb/Search?organism=annulata&name=TA07790	P
4	TA07280	|||importin beta/transportin, putative|Theileria annulata|chr 04|||Manual	92	109009	2	4.2	4.9		http://www.genedb.org/genedb/Search?organism=annulata&name=TA07280	DP1
108	TA03425	|||sulfur metabolism negative regulator, putative|Theileria annulata|chr 03|||Manual	92	20121	1	8.7	4.99		http://www.genedb.org/genedb/Search?organism=annulata&name=TA03425	WPL
5	TA11170	|||hypothetical protein|Theileria annulata|chr 04|||Manual	92	146443	4	3.5	6.14		http://www.genedb.org/genedb/Search?organism=annulata&name=TA11170	DP2
24	TA14765	|||hypothetical protein|Theileria annulata|chr 02|||Manual	92	21014	4	13	6.15		http://www.genedb.org/genedb/Search?organism=annulata&name=TA14765	DP2
7	TA20910	|||aminopeptidase n, putative|Theileria annulata|chr 01|||Manual	92	112222	3	5.4	6.21		http://www.genedb.org/genedb/Search?organism=annulata&name=TA20910	DP2
4	TA04225	|||hypothetical protein|Theileria annulata|chr 03|||Manual	92	105997	2	4.5	7.53		http://www.genedb.org/genedb/Search?organism=annulata&name=TA04225	AP1
3	TA13680	|||DNA replication licensing factor, putative|Theileria annulata|chr 02|||Manual	92	103715	4	7.6	7.83		http://www.genedb.org/genedb/Search?organism=annulata&name=TA13680	DP1
9	TA04375	|||prohibitin, putative|Theileria annulata|chr 03|||Manual	92	30350	3	13.6	8.78		http://www.genedb.org/genedb/Search?organism=annulata&name=TA04375	P
15	TA02525	|||40S ribosomal protein S27, putative|Theileria annulata|chr 03|||Manual	92	9464	3	34.1	8.84		http://www.genedb.org/genedb/Search?organism=annulata&name=TA02525	DP1
15	TA08715	|||bacterial histone-like protein, putative|Theileria annulata|chr 04|||Manual	92	19975	3	15.9	9.75		http://www.genedb.org/genedb/Search?organism=annulata&name=TA08715	AP1
13	TA21110	|||60S ribosomal protein l11a, putative|Theileria annulata|chr 01|||Manual	92	19973	4	17	9.88		http://www.genedb.org/genedb/Search?organism=annulata&name=TA21110	DP1
22	TA02535	|||60S ribosomal L24 protein, putative|Theileria annulata|chr 03|||Manual	92	17945	3	13.5	11.08		http://www.genedb.org/genedb/Search?organism=annulata&name=TA02535	DP2
11	TA02535	|||60S ribosomal L24 protein, putative|Theileria annulata|chr 03|||Manual	92	17945	4	22.6	11.08		http://www.genedb.org/genedb/Search?organism=annulata&name=TA02535	P
6	TA05850	|||hypothetical protein, conserved|Theileria annulata|chr 01|||Manual	91	43445	2	12.4	4.68		http://www.genedb.org/genedb/Search?organism=annulata&name=TA05850	AP1
25	TA16415	|||hypothetical protein, conserved|Theileria annulata|chr 01|||Manual	91	72304	3	5.1	4.72		http://www.genedb.org/genedb/Search?organism=annulata&name=TA16415	WPL
19	TA04590	|||proliferating cell nuclear antigen (PCNA) 1, putative|Theileria annulata|chr 03|||Manual	91	30981	2	9.1	4.86		http://www.genedb.org/genedb/Search?organism=annulata&name=TA04590	DP2
3	TA18045	|||u5 small nuclear ribonucleoprotein-specific helicase, putative|Theileria annulata|chr 03|||Manual	91	260141	6	2.8	5.43		http://www.genedb.org/genedb/Search?organism=annulata&name=TA18045	DP2
99	TA17785	|||ham1-like protein, putative|Theileria annulata|chr 03|||Manual	91	20920	1	11	5.5		http://www.genedb.org/genedb/Search?organism=annulata&name=TA17785	WPL
10	TA18245	|||hypothetical protein|Theileria annulata|chr 03|||Manual	91	26974	3	19.2	5.87		http://www.genedb.org/genedb/Search?organism=annulata&name=TA18245	AP1
53	TA17225	|||26s protease regulatory subunit, putative|Theileria annulata|chr 04|||Manual	91	44884	1	4.5	6.29		http://www.genedb.org/genedb/Search?organism=annulata&name=TA17225	WPL
14	TA03235	|||DNA-directed RNA polymerase II largest subunit, putative|Theileria annulata|chr 03|||Manual	91	189612	2	1.5	6.31		http://www.genedb.org/genedb/Search?organism=annulata&name=TA03235	WPL
6	TA19800	|||hexokinase 1, putative|Theileria annulata|chr 01|||Manual	91	54399	4	10.1	6.43		http://www.genedb.org/genedb/Search?organism=annulata&name=TA19800	DP1
5	TA02765	|||coatamer, beta subunit, putative|Theileria annulata|chr 01|||Manual	91	112549	5	8.4	6.77		http://www.genedb.org/genedb/Search?organism=annulata&name=TA02765	DP2
15	TA14745	||||Theileria annulata|chr 02|||Manual	91	44336	6	12.8	7.62		http://www.genedb.org/genedb/Search?organism=annulata&name=TA14745	DP2
20	TA09680	|||sphingomyelinase,, putative|Theileria annulata|chr 01|||Manual	91	67709	5	9.4	8.26		http://www.genedb.org/genedb/Search?organism=annulata&name=TA09680	DP2
8	TA10570	|||hypothetical protein, conserved|Theileria annulata|chr 04|||Manual	91	42268	1	4.2	8.61		http://www.genedb.org/genedb/Search?organism=annulata&name=TA10570	DP1
26	TA09350	|||40S ribosomal protein S20, putative|Theileria annulata|chr 04|||Manual	91	13819	3	20	9.65		http://www.genedb.org/genedb/Search?organism=annulata&name=TA09350	DP2
121	TA14800	|||small nuclear ribonucleoprotein, putative|Theileria annulata|chr 02|||Manual	91	12500	2	24.5	9.78		http://www.genedb.org/genedb/Search?organism=annulata&name=TA14800	WPL
26	TA10385	|||60S ribosomal protein P1, putative|Theileria annulata|chr 04|||Manual	90	12412	2	11.2	4.36		http://www.genedb.org/genedb/Search?organism=annulata&name=TA10385	DP2
67	TA07655	|||protein phosphatase regulator/y subunit, putative|Theileria annulata|chr 04|||Manual	90	36119	1	6.5	5.38		http://www.genedb.org/genedb/Search?organism=annulata&name=TA07655	WPL
37	TA03455	|||succinate dehydrogenase (flavoprotein) subunit, putative|Theileria annulata|chr 03|||Manual	90	66799	3	6.1	6.84		http://www.genedb.org/genedb/Search?organism=annulata&name=TA03455	WPL
26	TA04605	|||ubiquitin-conjugating enzyme E2, putative|Theileria annulata|chr 03|||Manual	90	16787	3	17.7	6.95		http://www.genedb.org/genedb/Search?organism=annulata&name=TA04605	DP2
4	TA13590	|||hypothetical protein, conserved|Theileria annulata|chr 02|||Manual	90	153830	4	4.3	8.52		http://www.genedb.org/genedb/Search?organism=annulata&name=TA13590	DP2
13	TA19495	|||Ahp/TSA family-related protein, putative|Theileria annulata|chr 01|||Manual	90	21715	1	8.9	9.3		http://www.genedb.org/genedb/Search?organism=annulata&name=TA19495	AP1
110	TA10380	|||cyctochrome C, putative|Theileria annulata|chr 04|||Manual	90	17908	1	11.6	9.3		http://www.genedb.org/genedb/Search?organism=annulata&name=TA10380	WPL
3	TA04870	|||hypothetical protein, conserved|Theileria annulata|chr 03|||Manual	89	267965	2	1.3	5.06		http://www.genedb.org/genedb/Search?organism=annulata&name=TA04870	DP2
6	TA12690	|||histone deacetylase, putative|Theileria annulata|chr 02|||Manual	89	51166	2	5.4	5.83		http://www.genedb.org/genedb/Search?organism=annulata&name=TA12690	P
111	TA18365	|||hypothetical protein|Theileria annulata|chr 03|||Manual	89	19614	2	17.5	6.04		http://www.genedb.org/genedb/Search?organism=annulata&name=TA18365	WPL
28	TA12460	|||isoleucyl-tRNA synthetase, putative|Theileria annulata|chr 02|||Manual	89	132470	3	3.5	6.44		http://www.genedb.org/genedb/Search?organism=annulata&name=TA12460	WPL
24	TA06135	|||hypothetical protein|Theileria annulata|chr 01|||Manual	89	99470	6	9.8	8.69		http://www.genedb.org/genedb/Search?organism=annulata&name=TA06135	WPL
13	TA12390	|||40S ribosomal protein S11, putative|Theileria annulata|chr 02|||Manual	89	18267	3	19.2	10.28		http://www.genedb.org/genedb/Search?organism=annulata&name=TA12390	AP1
12	TA07790	|||40S ribosomal protein S9, putative|Theileria annulata|chr 04|||Manual	89	22298	6	29.8	10.48		http://www.genedb.org/genedb/Search?organism=annulata&name=TA07790	DP1
14	TA14155	|||histone H2A variant, putative|Theileria annulata|chr 02|||Manual	89	15726	4	25.7	10.68		http://www.genedb.org/genedb/Search?organism=annulata&name=TA14155	AP1
12	TA18090	|||60S ribosomal protein l15, putative|Theileria annulata|chr 03|||Manual	89	24644	3	14.1	11.66		http://www.genedb.org/genedb/Search?organism=annulata&name=TA18090	DP1
7	TA04890	|||hypothetical protein, conserved|Theileria annulata|chr 03|||Manual	88	109211	2	2.9	5.31		http://www.genedb.org/genedb/Search?organism=annulata&name=TA04890	DP2
38	TA20580	|||ribonucleoprotein, putative|Theileria annulata|chr 01|||Manual	88	58134	7	13.6	5.4		http://www.genedb.org/genedb/Search?organism=annulata&name=TA20580	WPL
46	TA07940	|||hypothetical protein, conserved|Theileria annulata|chr 04|||Manual	88	64152	2	3.9	5.99		http://www.genedb.org/genedb/Search?organism=annulata&name=TA07940	WPL
24	TA08045	|||RAN-binding protein, putative|Theileria annulata|chr 04|||Manual	88	129873	6	7.5	6.21		http://www.genedb.org/genedb/Search?organism=annulata&name=TA08045	WPL
5	TA07950	|||hypothetical protein, conserved|Theileria annulata|chr 04|||Manual	88	69621	3	7.8	6.31		http://www.genedb.org/genedb/Search?organism=annulata&name=TA07950	DP1
26	TA12155	|||ATP synthase delta chain, mitochondrial|Theileria annulata|chr 02|||Manual	88	17280	2	21.4	6.41		http://www.genedb.org/genedb/Search?organism=annulata&name=TA12155	DP2
66	TA11850	|||proteasome regulatory subunit, putative|Theileria annulata|chr 02|||Manual	88	35527	2	11.9	6.75		http://www.genedb.org/genedb/Search?organism=annulata&name=TA11850	WPL
23	TA09995	|||helicase, putative|Theileria annulata|chr 04|||Manual	88	110518	4	7	8.38		http://www.genedb.org/genedb/Search?organism=annulata&name=TA09995	WPL
5	TA06545	|||polyadenylate (poly(A)) binding protein, putative|Theileria annulata|chr 01|||Manual	88	74489	7	16.7	8.66		http://www.genedb.org/genedb/Search?organism=annulata&name=TA06545	AP1
11	TA02710	|||hypothetical protein|Theileria annulata|chr 03|||Manual	88	27218	2	12.3	8.7		http://www.genedb.org/genedb/Search?organism=annulata&name=TA02710	DP1
13	TA14085	|||hypothetical protein|Theileria annulata|chr 02|||Manual	88	10198	3	22.1	8.74		http://www.genedb.org/genedb/Search?organism=annulata&name=TA14085	DP1
126	TA10945	|||hypothetical protein|Theileria annulata|chr 04|||Manual	88	11677	3	38.8	9.36		http://www.genedb.org/genedb/Search?organism=annulata&name=TA10945	WPL
10	TA17230	|||60S ribosomal protein l7-a|Theileria annulata|chr 04|||Manual	88	28639	3	14.2	9.88		http://www.genedb.org/genedb/Search?organism=annulata&name=TA17230	P
14	TA20270	|||60S ribosomal protein l3, putative|Theileria annulata|chr 01|||Manual	88	22970	3	7.9	10.36		http://www.genedb.org/genedb/Search?organism=annulata&name=TA20270	DP2
5	TA16270	|||hypothetical protein, conserved|Theileria annulata|chr 01|||Manual	87	64348	5	7.8	4.44		http://www.genedb.org/genedb/Search?organism=annulata&name=TA16270	DP1
45	TA20505	|||hypothetical protein|Theileria annulata|chr 01|||Manual	87	66496	1	2.3	5.88		http://www.genedb.org/genedb/Search?organism=annulata&name=TA20505	WPL
61	TA12285	|||hypothetical protein|Theileria annulata|chr 02|||Manual	87	239171	6	3.6	5.91		http://www.genedb.org/genedb/Search?organism=annulata&name=TA12285	WPL
90	TA14000	|||hypothetical protein, conserved|Theileria annulata|chr 02|||Manual	87	21615	3	25.9	6.8		http://www.genedb.org/genedb/Search?organism=annulata&name=TA14000	WPL
7	TA18435	|||hypothetical protein|Theileria annulata|chr 03|||Manual	87	143157	5	4	7.3		http://www.genedb.org/genedb/Search?organism=annulata&name=TA18435	DP2
5	TA05145	|||hypothetical protein, conserved|Theileria annulata|chr 03|||Manual	87	63507	2	5.3	8.28		http://www.genedb.org/genedb/Search?organism=annulata&name=TA05145	P
9	TA08985	|||hypothetical protein, conserved|Theileria annulata|chr 04|||Manual	87	81172	5	6.4	8.83		http://www.genedb.org/genedb/Search?organism=annulata&name=TA08985	DP2
15	TA03185	|||hypothetical protein|Theileria annulata|chr 03|||Manual	87	13183	2	20.8	9.46		http://www.genedb.org/genedb/Search?organism=annulata&name=TA03185	DP1
90	TA07115	|||40S ribosomal S12-related protein, putative|Theileria annulata|chr 04|||Manual	87	23305	5	27.9	9.5		http://www.genedb.org/genedb/Search?organism=annulata&name=TA07115	WPL
113	TA08715	|||bacterial histone-like protein, putative|Theileria annulata|chr 04|||Manual	87	19975	2	15.3	9.75		http://www.genedb.org/genedb/Search?organism=annulata&name=TA08715	WPL
9	TA08200	|||RNA-binding protein, putative|Theileria annulata|chr 04|||Manual	87	30315	4	12.7	10.04		http://www.genedb.org/genedb/Search?organism=annulata&name=TA08200	P
15	TA02965	|||40S ribosomal S25 protein, putative|Theileria annulata|chr 01|||Manual	87	11907	1	9.5	10.23		http://www.genedb.org/genedb/Search?organism=annulata&name=TA02965	AP1
24	TA14565	|||ribosomal protein l27, putative|Theileria annulata|chr 02|||Manual	87	16928	4	31.8	10.3		http://www.genedb.org/genedb/Search?organism=annulata&name=TA14565	DP2
26	TA07290	|||histone H2B (variant 1), putative|Theileria annulata|chr 04|||Manual	87	13682	6	16.3	10.48		http://www.genedb.org/genedb/Search?organism=annulata&name=TA07290	DP2
124	TA20675	|||thioredoxin-like protein, putative|Theileria annulata|chr 01|||Manual	86	24952	1	6.1	5.62		http://www.genedb.org/genedb/Search?organism=annulata&name=TA20675	WPL
131	TA21410	|||hypothetical protein|Theileria annulata|chr 01|||Manual	86	113171	1	1.2	5.69		http://www.genedb.org/genedb/Search?organism=annulata&name=TA21410	WPL
11	TA04045	|||glucose-6-phosphate isomerase, putative|Theileria annulata|chr 03|||Manual	86	63810	6	8.8	6.01		http://www.genedb.org/genedb/Search?organism=annulata&name=TA04045	DP2
5	TA03225	|||T-complex polypeptide 1, putative|Theileria annulata|chr 03|||Manual	86	60142	2	4.7	6.02		http://www.genedb.org/genedb/Search?organism=annulata&name=TA03225	P
2	TA10975	|||hypothetical protein|Theileria annulata|chr 04|||Manual	86	173433	9	6.6	6.04		http://www.genedb.org/genedb/Search?organism=annulata&name=TA10975	DP1
21	TA11170	|||hypothetical protein|Theileria annulata|chr 04|||Manual	86	146443	5	4.7	6.14		http://www.genedb.org/genedb/Search?organism=annulata&name=TA11170	WPL
54	TA02890	|||phosphodiesterase, putative|Theileria annulata|chr 01|||Manual	86	51388	2	7.9	6.14		http://www.genedb.org/genedb/Search?organism=annulata&name=TA02890	WPL
32	TA18225	|||eukaryotic translation initiation factor 3 subunit 7, putative|Theileria annulata|chr 03|||Manual	86	69042	3	6.2	6.27		http://www.genedb.org/genedb/Search?organism=annulata&name=TA18225	WPL
17	TA10585	|||hypothetical protein, conserved|Theileria annulata|chr 04|||Manual	86	132423	6	6.1	6.51		http://www.genedb.org/genedb/Search?organism=annulata&name=TA10585	WPL
83	TA09885	|||methyltransferase, putative|Theileria annulata|chr 04|||Manual	86	36762	2	8.1	6.51		http://www.genedb.org/genedb/Search?organism=annulata&name=TA09885	WPL
5	TA03455	|||succinate dehydrogenase (flavoprotein) subunit, putative|Theileria annulata|chr 03|||Manual	86	66799	2	3.9	6.84		http://www.genedb.org/genedb/Search?organism=annulata&name=TA03455	AP1
6	TA05275	|||2-oxoglutarate dehydrogenase E1 component, putative|Theileria annulata|chr 03|||Manual	86	117341	4	7.2	6.98		http://www.genedb.org/genedb/Search?organism=annulata&name=TA05275	DP2
5	TA15425	|||CTP synthase, putative|Theileria annulata|chr 02|||Manual	86	64677	5	15.2	7.88		http://www.genedb.org/genedb/Search?organism=annulata&name=TA15425	DP1
31	TA08255	|||DNA-binding chaperone, putative|Theileria annulata|chr 04|||Manual	86	76908	2	5.5	8.13		http://www.genedb.org/genedb/Search?organism=annulata&name=TA08255	WPL
15	TA12615	|||autophagy protein 8I, putative|Theileria annulata|chr 02|||Manual	86	14967	1	7.9	8.83		http://www.genedb.org/genedb/Search?organism=annulata&name=TA12615	DP1
93	TA07030	|||hypothetical protein, conserved|Theileria annulata|chr 04|||Manual	86	37366	3	8.4	8.98		http://www.genedb.org/genedb/Search?organism=annulata&name=TA07030	WPL
87	TA15980	|||hypothetical protein|Theileria annulata|chr 02|||Manual	86	38133	1	3.7	9.11		http://www.genedb.org/genedb/Search?organism=annulata&name=TA15980	WPL
108	TA06425	|||60S ribosomal protein L31, putative|Theileria annulata|chr 01|||Manual	86	14102	3	9.2	10.39		http://www.genedb.org/genedb/Search?organism=annulata&name=TA06425	WPL
99	TA18490	|||mitochondrial matrix family protein, putative|Theileria annulata|chr 03|||Manual	85	26810	5	21.7	4.72		http://www.genedb.org/genedb/Search?organism=annulata&name=TA18490	WPL
6	TA12345	|||T-complex protein 1 epsilon subunit, putative|Theileria annulata|chr 02|||Manual	85	59229	6	23.7	5.49		http://www.genedb.org/genedb/Search?organism=annulata&name=TA12345	AP1
22	TA20520	|||hypothetical protein|Theileria annulata|chr 01|||Manual	85	25351	5	23.3	5.95		http://www.genedb.org/genedb/Search?organism=annulata&name=TA20520	DP2
15	TA13495	|||hypothetical protein, conserved|Theileria annulata|chr 02|||Manual	85	46269	2	6.3	6.12		http://www.genedb.org/genedb/Search?organism=annulata&name=TA13495	DP2
2	TA13495	|||hypothetical protein, conserved|Theileria annulata|chr 02|||Manual	85	46269	2	4.3	6.12		http://www.genedb.org/genedb/Search?organism=annulata&name=TA13495	DP1
25	TA05220	|||glucose-6-phosphate-1-dehydrogenase, putative|Theileria annulata|chr 03|||Manual	85	102393	7	9.9	6.28		http://www.genedb.org/genedb/Search?organism=annulata&name=TA05220	WPL
8	TA05790	|||ADP-ribosylation factor GTPase-activating protein, putative|Theileria annulata|chr 01|||Manual	85	37103	2	9.9	6.83		http://www.genedb.org/genedb/Search?organism=annulata&name=TA05790	DP1
13	TA19385	|||40s ribosomal protein s16, putative|Theileria annulata|chr 01|||Manual	85	16627	4	26.5	10.36		http://www.genedb.org/genedb/Search?organism=annulata&name=TA19385	P
15	TA04505	|||40S ribosomal protein S28, putative|Theileria annulata|chr 03|||Manual	85	7528	2	22.4	10.78		http://www.genedb.org/genedb/Search?organism=annulata&name=TA04505	AP1
1	TA04870	|||hypothetical protein, conserved|Theileria annulata|chr 03|||Manual	84	267965	3	1.9	5.06		http://www.genedb.org/genedb/Search?organism=annulata&name=TA04870	DP1
42	TA13230	|||hypothetical protein, conserved|Theileria annulata|chr 02|||Manual	84	63071	2	4.9	5.67		http://www.genedb.org/genedb/Search?organism=annulata&name=TA13230	WPL
16	TA07675	|||26S proteasome subunit, putative|Theileria annulata|chr 04|||Manual	84	41943	2	5.5	5.68		http://www.genedb.org/genedb/Search?organism=annulata&name=TA07675	DP2
19	TA18245	|||hypothetical protein|Theileria annulata|chr 03|||Manual	84	26974	7	31	5.87		http://www.genedb.org/genedb/Search?organism=annulata&name=TA18245	DP2
6	TA16245	|||hypothetical protein, conserved|Theileria annulata|chr 01|||Manual	84	66248	4	6.4	6.66		http://www.genedb.org/genedb/Search?organism=annulata&name=TA16245	DP1
4	TA14040	|||hypothetical protein|Theileria annulata|chr 02|||Manual	84	112708	3	3.9	6.89		http://www.genedb.org/genedb/Search?organism=annulata&name=TA14040	DP1
8	TA19690	|||dihydrolipoamide succinyltransferase component of 2-oxoglutarate dehydrogenase complex, mitochondrial precursor, putative|Theileria annulata|chr 01|||Manual	84	50702	5	14.4	8.93		http://www.genedb.org/genedb/Search?organism=annulata&name=TA19690	AP1
110	TA08609	|||signal peptidase, putative|Theileria annulata|chr 04|||Manual	84	20386	2	11.6	9.61		http://www.genedb.org/genedb/Search?organism=annulata&name=TA08609	WPL
107	TA17615	|||hypothetical protein, conserved|Theileria annulata|chr 03|||Manual	84	27683	1	6	10.02		http://www.genedb.org/genedb/Search?organism=annulata&name=TA17615	WPL
1	TA20385	|||transmembrane protein, conserved|Theileria annulata|chr 01|||Manual	83	32436	1	6.1	4.85		http://www.genedb.org/genedb/Search?organism=annulata&name=TA20385	DP1
32	TA21275	|||ubiquitin carboxyl-terminal hydrolase (UBP14 homologue), putative|Theileria annulata|chr 01|||Manual	83	82599	3	8.3	5.26		http://www.genedb.org/genedb/Search?organism=annulata&name=TA21275	WPL
79	TA14200	|||hypothetical protein|Theileria annulata|chr 02|||Manual	83	109940	3	4	6.07		http://www.genedb.org/genedb/Search?organism=annulata&name=TA14200	WPL
19	TA06510	|||hypothetical protein|Theileria annulata|chr 01|||Manual	83	37157	4	11.9	6.37		http://www.genedb.org/genedb/Search?organism=annulata&name=TA06510	DP2
9	TA15470	|||hypothetical protein, conserved|Theileria annulata|chr 02|||Manual	83	37835	1	4.7	6.52		http://www.genedb.org/genedb/Search?organism=annulata&name=TA15470	AP1
85	TA06335	|||proteasome subunit beta 7, putative|Theileria annulata|chr 01|||Manual	83	30124	1	3.7	6.82		http://www.genedb.org/genedb/Search?organism=annulata&name=TA06335	WPL
63	TA17905	|||eukaryotic translation initiation factor 5, putative|Theileria annulata|chr 03|||Manual	83	42068	2	6	7.08		http://www.genedb.org/genedb/Search?organism=annulata&name=TA17905	WPL
23	TA19270	|||2-cys peroxiredoxin, putative|Theileria annulata|chr 01|||Manual	83	29269	1	3.8	9.17		http://www.genedb.org/genedb/Search?organism=annulata&name=TA19270	DP2
28	TA10160	|||S27 ribosomal protein, putative|Theileria annulata|chr 04|||Manual	83	18560	2	14.2	9.17		http://www.genedb.org/genedb/Search?organism=annulata&name=TA10160	DP2
23	TA11365	|||endoplasmic reticulum lumen protein retaining receptor (ERD2 homologue), putative|Theileria annulata|chr 04|||Manual	83	26622	6	16.6	9.29		http://www.genedb.org/genedb/Search?organism=annulata&name=TA11365	DP2
15	TA21360	|||60S ribosomal protein L38, putative|Theileria annulata|chr 01|||Manual	83	9053	3	43	10.13		http://www.genedb.org/genedb/Search?organism=annulata&name=TA21360	AP1
13	TA17310	|||40s ribosomal protein s15|Theileria annulata|chr 04|||Manual	83	17368	3	21.3	10.33		http://www.genedb.org/genedb/Search?organism=annulata&name=TA17310	DP1
1	TA19515	|||ubiquitin-protein ligase 1, putative|Theileria annulata|chr 01|||Manual	82	508376	7	3.2	5.19		http://www.genedb.org/genedb/Search?organism=annulata&name=TA19515	AP1
79	TA10405	|||Maf-like protein, putative|Theileria annulata|chr 04|||Manual	82	27914	1	5.2	5.36		http://www.genedb.org/genedb/Search?organism=annulata&name=TA10405	WPL
48	TA13200	|||replication factor A-related protein, putative|Theileria annulata|chr 02|||Manual	82	54249	2	4.5	5.39		http://www.genedb.org/genedb/Search?organism=annulata&name=TA13200	WPL
13	TA20455	|||hypothetical protein|Theileria annulata|chr 01|||Manual	82	42416	3	6.3	5.65		http://www.genedb.org/genedb/Search?organism=annulata&name=TA20455	DP2
7	TA20455	|||hypothetical protein|Theileria annulata|chr 01|||Manual	82	42416	2	6.9	5.65		http://www.genedb.org/genedb/Search?organism=annulata&name=TA20455	DP1
11	TA14820	|||initiation factor 4E, putative|Theileria annulata|chr 02|||Manual	82	27212	1	5.5	5.71		http://www.genedb.org/genedb/Search?organism=annulata&name=TA14820	AP1
11	TA09685	|||hypothetical protein, conserved|Theileria annulata|chr 01|||Manual	82	33102	2	11.9	6.76		http://www.genedb.org/genedb/Search?organism=annulata&name=TA09685	AP1
35	TA20715	|||glycyl-trna synthetase, putative|Theileria annulata|chr 01|||Manual	82	92052	2	2.8	7.04		http://www.genedb.org/genedb/Search?organism=annulata&name=TA20715	WPL
130	TA19930	|||hypothetical protein, conserved|Theileria annulata|chr 01|||Manual	82	7684	1	22.7	7.85		http://www.genedb.org/genedb/Search?organism=annulata&name=TA19930	WPL
7	TA20940	|||at4g32520/f8b4_220|Theileria annulata|chr 01|||Manual	82	56712	2	6.6	8.15		http://www.genedb.org/genedb/Search?organism=annulata&name=TA20940	DP1
15	TA12950	|||cytochrome C, putative|Theileria annulata|chr 02|||Manual	82	12679	4	33	9.42		http://www.genedb.org/genedb/Search?organism=annulata&name=TA12950	AP1
10	TA13260	|||oxoglutarate/malate translocator protein, putative|Theileria annulata|chr 02|||Manual	82	35179	2	8	9.6		http://www.genedb.org/genedb/Search?organism=annulata&name=TA13260	DP1
82	TA14370	|||hypothetical protein|Theileria annulata|chr 02|||Manual	82	30485	8	29.5	9.71		http://www.genedb.org/genedb/Search?organism=annulata&name=TA14370	WPL
29	TA04175	|||protein translocation complex subunit (SEC61 gamma chain), putative|Theileria annulata|chr 03|||Manual	82	9505	2	25.6	9.95		http://www.genedb.org/genedb/Search?organism=annulata&name=TA04175	DP2
57	TA20270	|||60S ribosomal protein l3, putative|Theileria annulata|chr 01|||Manual	82	22970	5	22.2	10.36		http://www.genedb.org/genedb/Search?organism=annulata&name=TA20270	WPL
31	TA19935	|||importin beta-1 subunit, putative|Theileria annulata|chr 01|||Manual	81	98843	4	3.8	4.73		http://www.genedb.org/genedb/Search?organism=annulata&name=TA19935	WPL
2	TA20300	|||hypothetical protein|Theileria annulata|chr 01|||Manual	81	51287	2	4.6	4.81		http://www.genedb.org/genedb/Search?organism=annulata&name=TA20300	DP2
6	TA08215	|||hypothetical protein, conserved|Theileria annulata|chr 04|||Manual	81	50235	2	5.1	5.04		http://www.genedb.org/genedb/Search?organism=annulata&name=TA08215	P
45	TA18115	|||hypothetical protein|Theileria annulata|chr 03|||Manual	81	45532	2	10.5	5.14		http://www.genedb.org/genedb/Search?organism=annulata&name=TA18115	WPL
70	TA02565	|||transport protein (SEC13 homologue), putative|Theileria annulata|chr 03|||Manual	81	35095	3	15.4	5.35		http://www.genedb.org/genedb/Search?organism=annulata&name=TA02565	WPL
11	TA17640	||| Ras-related gtpase, putative|Theileria annulata|chr 03|||Manual	81	24525	1	8.4	5.55		http://www.genedb.org/genedb/Search?organism=annulata&name=TA17640	AP1
30	TA17065	|||Myb-like DNA binding protein (CDC5 homologue), putative|Theileria annulata|chr 01|||Manual	81	82602	5	5.9	5.91		http://www.genedb.org/genedb/Search?organism=annulata&name=TA17065	WPL
50	TA07005	|||hypothetical protein, conserved|Theileria annulata|chr 01|||Manual	81	47291	2	10.5	5.92		http://www.genedb.org/genedb/Search?organism=annulata&name=TA07005	WPL
5	TA06845	|||heat-shock protein, putative|Theileria annulata|chr 01|||Manual	81	83377	2	3	6.4		http://www.genedb.org/genedb/Search?organism=annulata&name=TA06845	DP1
125	TA17990	|||wd40-repeat protein, putative|Theileria annulata|chr 03|||Manual	81	62218	4	5.4	8.7		http://www.genedb.org/genedb/Search?organism=annulata&name=TA17990	WPL
52	TA14450	|||citrate synthase, mitochondrial precursor, putative|Theileria annulata|chr 02|||Manual	81	76642	1	1.8	8.77		http://www.genedb.org/genedb/Search?organism=annulata&name=TA14450	WPL
22	TA20440	|||hypothetical membrane protein, putative|Theileria annulata|chr 01|||Manual	81	28505	2	8.1	9		http://www.genedb.org/genedb/Search?organism=annulata&name=TA20440	DP2
1	TA14495	|||hypothetical protein, conserved|Theileria annulata|chr 02|||Manual	81	50789	3	8.2	9.03		http://www.genedb.org/genedb/Search?organism=annulata&name=TA14495	DP1
5	TA09340	|||hypothetical protein, conserved|Theileria annulata|chr 04|||Manual	81	97463	3	3.3	9.13		http://www.genedb.org/genedb/Search?organism=annulata&name=TA09340	WPL
30	TA21360	|||60S ribosomal protein L38, putative|Theileria annulata|chr 01|||Manual	81	9053	4	34.2	10.13		http://www.genedb.org/genedb/Search?organism=annulata&name=TA21360	DP2
27	TA16405	|||40S ribosomal protein S26e, putative|Theileria annulata|chr 01|||Manual	81	13493	2	21.1	10.98		http://www.genedb.org/genedb/Search?organism=annulata&name=TA16405	DP2
31	TA04410	|||hypothetical protein|Theileria annulata|chr 03|||Manual	80	58080	1	2.5	4.59		http://www.genedb.org/genedb/Search?organism=annulata&name=TA04410	WPL
7	TA20405	|||elongation factor 2, putative|Theileria annulata|chr 01|||Manual	80	93137	5	4.6	5.84		http://www.genedb.org/genedb/Search?organism=annulata&name=TA20405	DP2
4	TA12430	|||beta adaptin, putative|Theileria annulata|chr 02|||Manual	80	99942	2	4.2	6.09		http://www.genedb.org/genedb/Search?organism=annulata&name=TA12430	AP1
8	TA11700	|||N-ethylmaleimide-sensitive factor, putative|Theileria annulata|chr 02|||Manual	80	79631	4	6.2	6.35		http://www.genedb.org/genedb/Search?organism=annulata&name=TA11700	DP2
4	TA11580	|||dynamin-like protein, putative|Theileria annulata|chr 02|||Manual	80	80702	9	14.8	6.93		http://www.genedb.org/genedb/Search?organism=annulata&name=TA11580	P
14	TA09660	|||vesicle transport protein, putative|Theileria annulata|chr 01|||Manual	80	24303	3	13.5	8.22		http://www.genedb.org/genedb/Search?organism=annulata&name=TA09660	DP1
13	TA18100	|||malate:quinone oxidoreductase, putative|Theileria annulata|chr 03|||Manual	80	56125	4	16.8	9.11		http://www.genedb.org/genedb/Search?organism=annulata&name=TA18100	DP2
12	TA06055	|||ubiquinol-cytochrome C reductase complex, 14 kDa subunit homologue, putative|Theileria annulata|chr 01|||Manual	80	22888	3	15.7	9.35		http://www.genedb.org/genedb/Search?organism=annulata&name=TA06055	DP1
113	TA06760	|||mitochondrial inner membrane protein, putative|Theileria annulata|chr 01|||Manual	80	18709	2	18.9	9.5		http://www.genedb.org/genedb/Search?organism=annulata&name=TA06760	WPL
21	TA19380	|||60S ribosomal protein l13, putative|Theileria annulata|chr 01|||Manual	80	22675	4	26.1	11.29		http://www.genedb.org/genedb/Search?organism=annulata&name=TA19380	DP2
38	TA20110	|||hypothetical protein|Theileria annulata|chr 01|||Manual	79	34901	2	8.9	5.58		http://www.genedb.org/genedb/Search?organism=annulata&name=TA20110	WPL
7	TA20455	|||hypothetical protein|Theileria annulata|chr 01|||Manual	79	42416	3	13.2	5.65		http://www.genedb.org/genedb/Search?organism=annulata&name=TA20455	AP1
13	TA17900	|||40S ribosomal protein s12, putative|Theileria annulata|chr 03|||Manual	79	15736	1	9.9	5.71		http://www.genedb.org/genedb/Search?organism=annulata&name=TA17900	P
17	TA21415	|||SMC (structural maintenance of chromosome) protein (type 1), putative|Theileria annulata|chr 01|||Manual	79	149467	3	3.3	6.05		http://www.genedb.org/genedb/Search?organism=annulata&name=TA21415	WPL
82	TA03420	|||hypothetical protein|Theileria annulata|chr 03|||Manual	79	36436	3	15.9	6.29		http://www.genedb.org/genedb/Search?organism=annulata&name=TA03420	WPL
55	TA12310	|||vacuolar ATP synthase, putative|Theileria annulata|chr 02|||Manual	79	46627	1	4.5	6.4		http://www.genedb.org/genedb/Search?organism=annulata&name=TA12310	WPL
2	TA06960	|||myosin, putative|Theileria annulata|chr 01|||Manual	79	167618	4	4.8	8.81		http://www.genedb.org/genedb/Search?organism=annulata&name=TA06960	AP1
35	TA04995	|||hypothetical protein, conserved|Theileria annulata|chr 03|||Manual	79	93119	3	3.8	9		http://www.genedb.org/genedb/Search?organism=annulata&name=TA04995	WPL
26	TA08205	|||60S ribosomal protein L22, putative|Theileria annulata|chr 04|||Manual	79	14350	4	27.9	9.94		http://www.genedb.org/genedb/Search?organism=annulata&name=TA08205	DP2
62	TA06130	|||DNA repair protein (RAD23 homologue), putative|Theileria annulata|chr 01|||Manual	78	36187	1	3.4	4.44		http://www.genedb.org/genedb/Search?organism=annulata&name=TA06130	WPL
1	TA03650	|||hypothetical protein|Theileria annulata|chr 03|||Manual	78	119069	4	4	5.43		http://www.genedb.org/genedb/Search?organism=annulata&name=TA03650	DP1
63	TA11240	|||hypothetical protein, conserved|Theileria annulata|chr 04|||Manual	78	40827	3	13.4	6.16		http://www.genedb.org/genedb/Search?organism=annulata&name=TA11240	WPL
31	TA11700	|||N-ethylmaleimide-sensitive factor, putative|Theileria annulata|chr 02|||Manual	78	79631	3	5.1	6.35		http://www.genedb.org/genedb/Search?organism=annulata&name=TA11700	WPL
60	TA06570	|||mitochondrial inner membrane subunit, putative|Theileria annulata|chr 01|||Manual	78	45709	2	4.6	8.48		http://www.genedb.org/genedb/Search?organism=annulata&name=TA06570	WPL
5	TA11220	|||RNAse L inhibitor protein, putative|Theileria annulata|chr 04|||Manual	78	72354	4	9.6	8.7		http://www.genedb.org/genedb/Search?organism=annulata&name=TA11220	DP1
18	TA09945	|||hypothetical protein|Theileria annulata|chr 04|||Manual	78	30917	4	18.5	9.24		http://www.genedb.org/genedb/Search?organism=annulata&name=TA09945	DP2
95	TA05360	|||synaptobrevin, putative|Theileria annulata|chr 03|||Manual	78	24101	4	10.4	9.48		http://www.genedb.org/genedb/Search?organism=annulata&name=TA05360	WPL
114	TA17395	|||multiprotein briding factor (type 1), putative|Theileria annulata|chr 03|||Manual	78	16444	2	14.5	9.95		http://www.genedb.org/genedb/Search?organism=annulata&name=TA17395	WPL
8	TA20270	|||60S ribosomal protein l3, putative|Theileria annulata|chr 01|||Manual	78	22970	3	21.2	10.36		http://www.genedb.org/genedb/Search?organism=annulata&name=TA20270	AP1
7	TA20270	|||60S ribosomal protein l3, putative|Theileria annulata|chr 01|||Manual	78	22970	4	28.6	10.36		http://www.genedb.org/genedb/Search?organism=annulata&name=TA20270	P
27	TA02825	|||60S ribosomal protein L14, putative|Theileria annulata|chr 01|||Manual	78	14557	3	26.6	10.94		http://www.genedb.org/genedb/Search?organism=annulata&name=TA02825	DP2
11	TA19380	|||60S ribosomal protein l13, putative|Theileria annulata|chr 01|||Manual	78	22675	6	28.1	11.29		http://www.genedb.org/genedb/Search?organism=annulata&name=TA19380	AP1
84	TA12585	|||eukaryotic translation initiation factor 6, putative|Theileria annulata|chr 02|||Manual	77	27018	4	26.9	5.05		http://www.genedb.org/genedb/Search?organism=annulata&name=TA12585	WPL
12	TA20655	|||conserved protein, thioredoxin-like|Theileria annulata|chr 01|||Manual	77	19681	1	7.4	5.07		http://www.genedb.org/genedb/Search?organism=annulata&name=TA20655	AP1
2	TA06685	|||cation ATPase, putative|Theileria annulata|chr 01|||Manual	77	151183	8	5.5	5.5		http://www.genedb.org/genedb/Search?organism=annulata&name=TA06685	DP1
116	TA07320	|||(Mago nashi homologue) sex determination protein, putative|Theileria annulata|chr 04|||Manual	77	18313	2	11.8	5.69		http://www.genedb.org/genedb/Search?organism=annulata&name=TA07320	WPL
3	TA11450	|||hypothetical protein, conserved|Theileria annulata|chr 02|||Manual	77	183161	4	3	6.06		http://www.genedb.org/genedb/Search?organism=annulata&name=TA11450	DP2
68	TA04525	|||replication factor, putative|Theileria annulata|chr 03|||Manual	77	34163	1	4.3	6.95		http://www.genedb.org/genedb/Search?organism=annulata&name=TA04525	WPL
11	TA05370	|||hypothetical protein, conserved|Theileria annulata|chr 03|||Manual	77	57670	7	13.5	9.09		http://www.genedb.org/genedb/Search?organism=annulata&name=TA05370	DP2
58	TA20265	|||60S ribosomal protein l3, putative|Theileria annulata|chr 01|||Manual	77	19692	6	32.9	10.61		http://www.genedb.org/genedb/Search?organism=annulata&name=TA20265	WPL
122	TA12060	|||60S ribosomal protein l37, putative|Theileria annulata|chr 02|||Manual	77	10729	2	19.8	10.79		http://www.genedb.org/genedb/Search?organism=annulata&name=TA12060	WPL
126	TA17730	|||vacuolar ATP synthase subunit g, putative|Theileria annulata|chr 03|||Manual	76	12423	1	10.1	4.93		http://www.genedb.org/genedb/Search?organism=annulata&name=TA17730	WPL
39	TA10365	|||importin alpha, putative|Theileria annulata|chr 04|||Manual	76	60771	5	11.9	5.09		http://www.genedb.org/genedb/Search?organism=annulata&name=TA10365	WPL
40	TA13000	|||hypothetical protein, conserved|Theileria annulata|chr 02|||Manual	76	56257	5	12.9	5.3		http://www.genedb.org/genedb/Search?organism=annulata&name=TA13000	WPL
19	TA10405	|||Maf-like protein, putative|Theileria annulata|chr 04|||Manual	76	27914	2	11.2	5.36		http://www.genedb.org/genedb/Search?organism=annulata&name=TA10405	DP2
78	TA12465	|||chaperonin, putative|Theileria annulata|chr 02|||Manual	76	32070	1	5.9	5.65		http://www.genedb.org/genedb/Search?organism=annulata&name=TA12465	WPL
15	TA21410	|||hypothetical protein|Theileria annulata|chr 01|||Manual	76	113171	4	3.9	5.69		http://www.genedb.org/genedb/Search?organism=annulata&name=TA21410	AP1
6	TA17345	|||cell division control protein, putative|Theileria annulata|chr 04|||Manual	76	105167	6	10.7	5.88		http://www.genedb.org/genedb/Search?organism=annulata&name=TA17345	DP2
8	TA08145	|||glyceraldehyde-3-phosphate dehydrogenase, putative|Theileria annulata|chr 04|||Manual	76	36741	3	11.2	6.75		http://www.genedb.org/genedb/Search?organism=annulata&name=TA08145	P
40	TA12505	|||hypothetical protein, conserved|Theileria annulata|chr 02|||Manual	76	70912	2	4	8.26		http://www.genedb.org/genedb/Search?organism=annulata&name=TA12505	WPL
9	TA11220	|||RNAse L inhibitor protein, putative|Theileria annulata|chr 04|||Manual	76	72354	3	7.1	8.7		http://www.genedb.org/genedb/Search?organism=annulata&name=TA11220	DP2
13	TA20975	|||deoxyuridine 5~-triphosphate nucleotidohydrolase, putative|Theileria annulata|chr 01|||Manual	76	23394	7	22.2	8.78		http://www.genedb.org/genedb/Search?organism=annulata&name=TA20975	AP1
20	TA14175	|||hypothetical protein|Theileria annulata|chr 02|||Manual	76	135760	3	3.3	8.88		http://www.genedb.org/genedb/Search?organism=annulata&name=TA14175	WPL
77	TA07375	|||hypothetical protein, conserved|Theileria annulata|chr 04|||Manual	76	26778	2	10	8.95		http://www.genedb.org/genedb/Search?organism=annulata&name=TA07375	WPL
14	TA06760	|||mitochondrial inner membrane protein, putative|Theileria annulata|chr 01|||Manual	76	18709	2	17.7	9.5		http://www.genedb.org/genedb/Search?organism=annulata&name=TA06760	DP1
133	TA12000	|||ribosomal protein s29, putative|Theileria annulata|chr 02|||Manual	76	6756	3	59.3	9.66		http://www.genedb.org/genedb/Search?organism=annulata&name=TA12000	WPL
10	TA09180	|||60S ribosomal L1/L10a protein, putative|Theileria annulata|chr 04|||Manual	76	21403	6	29.6	10.01		http://www.genedb.org/genedb/Search?organism=annulata&name=TA09180	P
8	TA12525	|||Theileria-specific hypothetical protein family member, putative|Theileria annulata|chr 02|||Manual	75	75439	4	6	5.01		http://www.genedb.org/genedb/Search?organism=annulata&name=TA12525	DP2
63	TA04935	|||hypothetical protein, conserved|Theileria annulata|chr 03|||Manual	75	32313	5	16.2	5.08		http://www.genedb.org/genedb/Search?organism=annulata&name=TA04935	WPL
50	TA04025	|||hypothetical protein, conserved|Theileria annulata|chr 03|||Manual	75	52236	2	6.7	5.54		http://www.genedb.org/genedb/Search?organism=annulata&name=TA04025	WPL
14	TA07320	|||(Mago nashi homologue) sex determination protein, putative|Theileria annulata|chr 04|||Manual	75	18313	1	6.6	5.69		http://www.genedb.org/genedb/Search?organism=annulata&name=TA07320	AP1
45	TA19860	|||DEAD box RNA helicase, putative|Theileria annulata|chr 01|||Manual	75	57266	4	14	6.34		http://www.genedb.org/genedb/Search?organism=annulata&name=TA19860	WPL
9	TA13500	|||cAMP-dependent protein kinase regulatory subunit, putative|Theileria annulata|chr 02|||Manual	75	35683	2	9.9	7.6		http://www.genedb.org/genedb/Search?organism=annulata&name=TA13500	AP1
11	TA16720	|||hypothetical protein, conserved|Theileria annulata|chr 01|||Manual	75	29272	2	11.3	8.2		http://www.genedb.org/genedb/Search?organism=annulata&name=TA16720	DP1
10	TA10465	|||phosphoglycerate mutase, putative|Theileria annulata|chr 04|||Manual	75	32085	2	13.2	8.24		http://www.genedb.org/genedb/Search?organism=annulata&name=TA10465	P
55	TA02925	|||short chain dehydrogenase, putative|Theileria annulata|chr 01|||Manual	75	42557	1	6.1	9.51		http://www.genedb.org/genedb/Search?organism=annulata&name=TA02925	WPL
63	TA09065	|||hypothetical protein, conserved|Theileria annulata|chr 04|||Manual	75	34822	2	11.3	9.54		http://www.genedb.org/genedb/Search?organism=annulata&name=TA09065	WPL
86	TA17230	|||60S ribosomal protein l7-a|Theileria annulata|chr 04|||Manual	75	28639	2	10.9	9.88		http://www.genedb.org/genedb/Search?organism=annulata&name=TA17230	WPL
19	TA10990	|||mitochondrial carrier protein, putative|Theileria annulata|chr 04|||Manual	75	35991	3	10.2	10.21		http://www.genedb.org/genedb/Search?organism=annulata&name=TA10990	DP2
24	TA10065	|||60S ribosomal protein L26, putative|Theileria annulata|chr 04|||Manual	75	17056	2	17.6	10.86		http://www.genedb.org/genedb/Search?organism=annulata&name=TA10065	DP2
63	TA12260	|||hypothetical protein|Theileria annulata|chr 02|||Manual	74	41094	2	5.5	4.78		http://www.genedb.org/genedb/Search?organism=annulata&name=TA12260	WPL
2	TA06145	|||26S proteasome regulatory subunit, putative|Theileria annulata|chr 01|||Manual	74	121409	3	4.2	4.82		http://www.genedb.org/genedb/Search?organism=annulata&name=TA06145	AP1
72	TA12025	|||syntaxin-like, putative|Theileria annulata|chr 02|||Manual	74	35683	3	15.1	5.3		http://www.genedb.org/genedb/Search?organism=annulata&name=TA12025	WPL
15	TA14930	|||hypothetical protein|Theileria annulata|chr 02|||Manual	74	38926	2	7.3	5.58		http://www.genedb.org/genedb/Search?organism=annulata&name=TA14930	DP2
16	TA06060	|||hypothetical protein, conserved|Theileria annulata|chr 01|||Manual	74	37747	1	5.2	5.62		http://www.genedb.org/genedb/Search?organism=annulata&name=TA06060	DP2
132	TA08900	|||endonuclease (RAD2 homologue?), putative|Theileria annulata|chr 04|||Manual	74	104913	2	2.8	5.71		http://www.genedb.org/genedb/Search?organism=annulata&name=TA08900	WPL
55	TA21405	|||226S proteasome regulatory particle, putative|Theileria annulata|chr 01|||Manual	74	47203	5	18.9	5.85		http://www.genedb.org/genedb/Search?organism=annulata&name=TA21405	WPL
4	TA02905	|||hypothetical protein|Theileria annulata|chr 01|||Manual	74	66430	3	6.5	6.08		http://www.genedb.org/genedb/Search?organism=annulata&name=TA02905	P
3	TA05060	|||ribonucleoside-diphosphate reductase large chain, putative|Theileria annulata|chr 03|||Manual	74	102379	7	12	6.21		http://www.genedb.org/genedb/Search?organism=annulata&name=TA05060	P
1	TA20380	|||transmembrane protein, conserved|Theileria annulata|chr 01|||Manual	74	28411	2	15.1	6.26		http://www.genedb.org/genedb/Search?organism=annulata&name=TA20380	DP2
84	TA19430	|||succinate dehydrogenase [ubiquinone] iron-sulfur protein, putative|Theileria annulata|chr 01|||Manual	74	32399	3	19.1	6.36		http://www.genedb.org/genedb/Search?organism=annulata&name=TA19430	WPL
14	TA08210	|||26S proteasome regulatory subunit, putative|Theileria annulata|chr 04|||Manual	74	49932	2	6.4	7.08		http://www.genedb.org/genedb/Search?organism=annulata&name=TA08210	DP2
9	TA07375	|||hypothetical protein, conserved|Theileria annulata|chr 04|||Manual	74	26778	1	5.7	8.95		http://www.genedb.org/genedb/Search?organism=annulata&name=TA07375	P
23	TA06675	|||hypothetical protein|Theileria annulata|chr 01|||Manual	74	23466	4	18.9	9.03		http://www.genedb.org/genedb/Search?organism=annulata&name=TA06675	DP2
21	TA17920	|||hypothetical protein, conserved|Theileria annulata|chr 03|||Manual	74	31323	5	16.5	9.14		http://www.genedb.org/genedb/Search?organism=annulata&name=TA17920	DP2
63	TA11495	|||hypothetical protein|Theileria annulata|chr 02|||Manual	74	44052	2	3.2	9.14		http://www.genedb.org/genedb/Search?organism=annulata&name=TA11495	WPL
133	TA16650	|||hypothetical protein, conserved|Theileria annulata|chr 01|||Manual	74	62653	2	3.9	9.26		http://www.genedb.org/genedb/Search?organism=annulata&name=TA16650	WPL
123	TA15150	|||hypothetical protein|Theileria annulata|chr 02|||Manual	74	7953	1	16.4	9.3		http://www.genedb.org/genedb/Search?organism=annulata&name=TA15150	WPL
38	TA10895	|||hypothetical protein, conserved|Theileria annulata|chr 04|||Manual	74	66684	1	1.9	9.52		http://www.genedb.org/genedb/Search?organism=annulata&name=TA10895	WPL
14	TA06650	|||60S ribosomal protein L35, putative|Theileria annulata|chr 01|||Manual	74	16588	4	23.9	10.65		http://www.genedb.org/genedb/Search?organism=annulata&name=TA06650	AP1
25	TA07530	|||40S ribosomal protein S24, putative|Theileria annulata|chr 04|||Manual	74	15426	5	29.6	10.9		http://www.genedb.org/genedb/Search?organism=annulata&name=TA07530	DP2
11	TA20480	|||Ankyrin repeat protein, putative|Theileria annulata|chr 01|||Manual	73	57972	3	9.8	5.03		http://www.genedb.org/genedb/Search?organism=annulata&name=TA20480	DP2
6	TA20925	|||beta subunit of coatomer complex, putative|Theileria annulata|chr 01|||Manual	73	107767	4	4.5	5.58		http://www.genedb.org/genedb/Search?organism=annulata&name=TA20925	DP2
67	TA07600	|||hypothetical protein, conserved|Theileria annulata|chr 04|||Manual	73	31192	1	7.3	5.76		http://www.genedb.org/genedb/Search?organism=annulata&name=TA07600	WPL
32	TA11540	|||pyruvate kinase, putative|Theileria annulata|chr 02|||Manual	73	79987	5	8.3	5.92		http://www.genedb.org/genedb/Search?organism=annulata&name=TA11540	WPL
3	TA16780	|||alanyl-tRNA synthetase, putative|Theileria annulata|chr 01|||Manual	73	117742	3	5	5.98		http://www.genedb.org/genedb/Search?organism=annulata&name=TA16780	AP1
40	TA12845	|||eukaryotic translation initiation factor 3, subunit 6, putative|Theileria annulata|chr 02|||Manual	73	63527	3	4.8	6.34		http://www.genedb.org/genedb/Search?organism=annulata&name=TA12845	WPL
39	TA17760	|||hypothetical protein|Theileria annulata|chr 03|||Manual	73	74446	3	3.7	7.59		http://www.genedb.org/genedb/Search?organism=annulata&name=TA17760	WPL
20	TA12170	|||hypothetical protein|Theileria annulata|chr 02|||Manual	73	14600	1	17.7	8.39		http://www.genedb.org/genedb/Search?organism=annulata&name=TA12170	DP2
95	TA03875	|||RNA poly(A)-binding protein, putative|Theileria annulata|chr 03|||Manual	73	21085	2	17	9.02		http://www.genedb.org/genedb/Search?organism=annulata&name=TA03875	WPL
20	TA15065	|||ribosomal protein S2, putative|Theileria annulata|chr 02|||Manual	73	28054	4	19	9.95		http://www.genedb.org/genedb/Search?organism=annulata&name=TA15065	DP2
14	TA17945	|||60S ribosomal protein l28, putative|Theileria annulata|chr 03|||Manual	73	17024	4	27.3	10.35		http://www.genedb.org/genedb/Search?organism=annulata&name=TA17945	DP1
14	TA21115	|||ribosomal protein s18, putative|Theileria annulata|chr 01|||Manual	73	17614	1	9.7	10.52		http://www.genedb.org/genedb/Search?organism=annulata&name=TA21115	AP1
119	TA16405	|||40S ribosomal protein S26e, putative|Theileria annulata|chr 01|||Manual	73	13493	2	19.3	10.98		http://www.genedb.org/genedb/Search?organism=annulata&name=TA16405	WPL
6	TA13315	|||tubulin beta chain, putative|Theileria annulata|chr 02|||Manual	72	49729	2	5.5	4.85		http://www.genedb.org/genedb/Search?organism=annulata&name=TA13315	AP1
6	TA20840	|||hypothetical protein, conserved|Theileria annulata|chr 01|||Manual	72	120254	3	4.7	5.03		http://www.genedb.org/genedb/Search?organism=annulata&name=TA20840	DP2
24	TA06205	|||eukaryotic translation initiation factor (eIF5A homologue), putative|Theileria annulata|chr 01|||Manual	72	17568	1	7.5	5.32		http://www.genedb.org/genedb/Search?organism=annulata&name=TA06205	DP2
12	TA03650	|||hypothetical protein|Theileria annulata|chr 03|||Manual	72	119069	3	3.7	5.43		http://www.genedb.org/genedb/Search?organism=annulata&name=TA03650	WPL
22	TA05710	|||pre-mRNA splicing factor (U5 snRNP-associated), putative|Theileria annulata|chr 01|||Manual	72	116251	3	4.3	6.38		http://www.genedb.org/genedb/Search?organism=annulata&name=TA05710	WPL
82	TA10755	|||hypothetical protein, conserved|Theileria annulata|chr 04|||Manual	72	43770	4	11	6.89		http://www.genedb.org/genedb/Search?organism=annulata&name=TA10755	WPL
6	TA11805	|||erythrocyte membrane-associated malaria antigen-like|Theileria annulata|chr 02|||Manual	72	56845	3	10.4	7.31		http://www.genedb.org/genedb/Search?organism=annulata&name=TA11805	DP1
5	TA13680	|||DNA replication licensing factor, putative|Theileria annulata|chr 02|||Manual	72	103715	2	3.2	7.83		http://www.genedb.org/genedb/Search?organism=annulata&name=TA13680	DP2
7	TA04855	|||cell divison cycle CDC48 homologue, putative or transitional endoplasmic reticulum ATPase, putative|Theileria annulata|chr 03|||Manual	72	102283	3	4	8.4		http://www.genedb.org/genedb/Search?organism=annulata&name=TA04855	DP2
100	TA03635	|||hypothetical protein, conserved|Theileria annulata|chr 03|||Manual	72	22611	3	15	8.63		http://www.genedb.org/genedb/Search?organism=annulata&name=TA03635	WPL
10	TA16320	|||mitochondrial phosphate carrier protein, putative|Theileria annulata|chr 01|||Manual	72	42346	4	16.1	9.27		http://www.genedb.org/genedb/Search?organism=annulata&name=TA16320	DP1
83	TA16885	|||60S ribosomal protein L10e, putative|Theileria annulata|chr 01|||Manual	72	25729	2	10.7	9.57		http://www.genedb.org/genedb/Search?organism=annulata&name=TA16885	WPL
14	TA13900	|||40s ribosomal protein s15a, putative|Theileria annulata|chr 02|||Manual	72	14860	2	15.4	9.74		http://www.genedb.org/genedb/Search?organism=annulata&name=TA13900	DP1
10	TA10990	|||mitochondrial carrier protein, putative|Theileria annulata|chr 04|||Manual	72	35991	2	8.6	10.21		http://www.genedb.org/genedb/Search?organism=annulata&name=TA10990	AP1
11	TA14750	|||60S ribosomal protein L17, putative|Theileria annulata|chr 02|||Manual	72	21877	4	22.5	10.45		http://www.genedb.org/genedb/Search?organism=annulata&name=TA14750	P
12	TA08170	|||60S ribosomal protein L13, putative|Theileria annulata|chr 04|||Manual	72	21563	5	25.7	11.17		http://www.genedb.org/genedb/Search?organism=annulata&name=TA08170	P
15	TA10535	|||histone H4, putative|Theileria annulata|chr 04|||Manual	72	11362	7	53.4	11.36		http://www.genedb.org/genedb/Search?organism=annulata&name=TA10535	AP1
5	TA10120	|||proteasome subunit, putative|Theileria annulata|chr 04|||Manual	71	69059	4	11	5.53		http://www.genedb.org/genedb/Search?organism=annulata&name=TA10120	DP1
45	TA03395	|||conserved hypothetical protein|Theileria annulata|chr 03|||Manual	71	59392	3	4.7	6.33		http://www.genedb.org/genedb/Search?organism=annulata&name=TA03395	WPL
15	TA03690	|||eukaryotic initiation factor, putative|Theileria annulata|chr 03|||Manual	71	41506	1	3.1	6.57		http://www.genedb.org/genedb/Search?organism=annulata&name=TA03690	DP2
121	TA03015	|||U5 snRNP-specific component (DIM1 homologue), putative|Theileria annulata|chr 01|||Manual	71	23803	1	6.1	6.75		http://www.genedb.org/genedb/Search?organism=annulata&name=TA03015	WPL
125	TA21000	|||small nuclear ribonucleoprotein f, putative|Theileria annulata|chr 01|||Manual	71	10120	1	8.8	7.82		http://www.genedb.org/genedb/Search?organism=annulata&name=TA21000	WPL
22	TA10195	|||DNA-directed RNA polymerase, subunit (RPB5 homologue), putative|Theileria annulata|chr 04|||Manual	71	24175	2	11.7	8.85		http://www.genedb.org/genedb/Search?organism=annulata&name=TA10195	DP2
24	TA04310	|||4-methyl-5(b-hydroxyethyl)-thiazol monophosphate biosynthesis enzyme, putative|Theileria annulata|chr 03|||Manual	71	27647	1	4.3	9.07		http://www.genedb.org/genedb/Search?organism=annulata&name=TA04310	DP2
14	TA10380	|||cyctochrome C, putative|Theileria annulata|chr 04|||Manual	71	17908	2	23.2	9.3		http://www.genedb.org/genedb/Search?organism=annulata&name=TA10380	AP1
12	TA17895	|||40S ribosomal protein s19, putative|Theileria annulata|chr 03|||Manual	71	19743	3	12.4	10.22		http://www.genedb.org/genedb/Search?organism=annulata&name=TA17895	P
13	TA17715	|||60S ribosomal protein l25, putative|Theileria annulata|chr 03|||Manual	71	17043	1	11.2	10.49		http://www.genedb.org/genedb/Search?organism=annulata&name=TA17715	P
27	TA12060	|||60S ribosomal protein l37, putative|Theileria annulata|chr 02|||Manual	71	10729	2	19.8	10.79		http://www.genedb.org/genedb/Search?organism=annulata&name=TA12060	DP2
6	TA08335	|||tubulin alpha chain, putative|Theileria annulata|chr 04|||Manual	70	48942	2	6.5	5.22		http://www.genedb.org/genedb/Search?organism=annulata&name=TA08335	P
67	TA21335	|||hypothetical protein, conserved|Theileria annulata|chr 01|||Manual	70	37460	2	7.7	5.3		http://www.genedb.org/genedb/Search?organism=annulata&name=TA21335	WPL
84	TA11350	|||proteasome subunit, putative|Theileria annulata|chr 04|||Manual	70	28500	4	22.8	5.47		http://www.genedb.org/genedb/Search?organism=annulata&name=TA11350	WPL
12	TA07230	|||hypothetical protein|Theileria annulata|chr 04|||Manual	70	26218	1	6.8	5.56		http://www.genedb.org/genedb/Search?organism=annulata&name=TA07230	DP1
4	TA07140	|||splicing factor 3b subunit, putative|Theileria annulata|chr 04|||Manual	70	151438	3	2.5	5.7		http://www.genedb.org/genedb/Search?organism=annulata&name=TA07140	DP2
30	TA11040	|||hypothetical protein, conserved|Theileria annulata|chr 04|||Manual	70	68248	3	7.9	5.96		http://www.genedb.org/genedb/Search?organism=annulata&name=TA11040	WPL
6	TA16780	|||alanyl-tRNA synthetase, putative|Theileria annulata|chr 01|||Manual	70	117742	8	9.7	5.98		http://www.genedb.org/genedb/Search?organism=annulata&name=TA16780	DP2
6	TA07940	|||hypothetical protein, conserved|Theileria annulata|chr 04|||Manual	70	64152	1	2.6	5.99		http://www.genedb.org/genedb/Search?organism=annulata&name=TA07940	DP1
6	TA08435	|||hypothetical protein, conserved|Theileria annulata|chr 04|||Manual	70	55352	2	7.6	8.4		http://www.genedb.org/genedb/Search?organism=annulata&name=TA08435	DP1
10	TA07930	|||hypothetical protein|Theileria annulata|chr 04|||Manual	70	27567	1	11	8.76		http://www.genedb.org/genedb/Search?organism=annulata&name=TA07930	AP1
24	TA16540	|||protein tyrosine phosphatase, putative|Theileria annulata|chr 01|||Manual	70	19972	1	7.7	8.92		http://www.genedb.org/genedb/Search?organism=annulata&name=TA16540	DP2
53	TA21190	|||eukaryotic translation initiation factor 2 gamma subunit, putative|Theileria annulata|chr 01|||Manual	70	51144	3	16	9.01		http://www.genedb.org/genedb/Search?organism=annulata&name=TA21190	WPL
12	TA04580	|||hypothetical protein, conserved|Theileria annulata|chr 03|||Manual	70	23020	2	4.9	9.11		http://www.genedb.org/genedb/Search?organism=annulata&name=TA04580	DP1
13	TA14660	|||hypothetical protein|Theileria annulata|chr 02|||Manual	70	19417	2	14.1	9.39		http://www.genedb.org/genedb/Search?organism=annulata&name=TA14660	DP1
10	TA13260	|||oxoglutarate/malate translocator protein, putative|Theileria annulata|chr 02|||Manual	70	35179	3	23.8	9.6		http://www.genedb.org/genedb/Search?organism=annulata&name=TA13260	AP1
20	TA18840	|||synaptic glycoprotein sc2, putative|Theileria annulata|chr 03|||Manual	70	35866	3	6.1	9.62		http://www.genedb.org/genedb/Search?organism=annulata&name=TA18840	DP2
15	TA02965	|||40S ribosomal S25 protein, putative|Theileria annulata|chr 01|||Manual	70	11907	1	9.5	10.23		http://www.genedb.org/genedb/Search?organism=annulata&name=TA02965	DP1
13	TA17310	|||40s ribosomal protein s15|Theileria annulata|chr 04|||Manual	70	17368	5	30.7	10.33		http://www.genedb.org/genedb/Search?organism=annulata&name=TA17310	P
15	TA12060	|||60S ribosomal protein l37, putative|Theileria annulata|chr 02|||Manual	70	10729	2	19.8	10.79		http://www.genedb.org/genedb/Search?organism=annulata&name=TA12060	AP1
9	TA14610	|||GTPase activator, putative|Theileria annulata|chr 02|||Manual	69	67943	2	5.4	5.81		http://www.genedb.org/genedb/Search?organism=annulata&name=TA14610	DP2
14	TA19720	|||hypothetical protein, conserved|Theileria annulata|chr 01|||Manual	69	50795	1	3.4	5.86		http://www.genedb.org/genedb/Search?organism=annulata&name=TA19720	AP1
32	TA19000	|||transcriptional adaptor2-related protein, putative|Theileria annulata|chr 01|||Manual	69	71991	2	4.6	6.06		http://www.genedb.org/genedb/Search?organism=annulata&name=TA19000	WPL
22	TA18380	|||hypothetical protein|Theileria annulata|chr 03|||Manual	69	21658	3	21.3	6.36		http://www.genedb.org/genedb/Search?organism=annulata&name=TA18380	DP2
13	TA06675	|||hypothetical protein|Theileria annulata|chr 01|||Manual	69	23466	2	12.4	9.03		http://www.genedb.org/genedb/Search?organism=annulata&name=TA06675	DP1
59	TA06075	|||protein disulfide isomerase (thioredoxin), putative|Theileria annulata|chr 01|||Manual	69	40379	2	13.3	9.1		http://www.genedb.org/genedb/Search?organism=annulata&name=TA06075	WPL
19	TA14525	|||eukaryotic translation initiation factor 2, beta, putative|Theileria annulata|chr 02|||Manual	69	26973	2	12.5	9.21		http://www.genedb.org/genedb/Search?organism=annulata&name=TA14525	DP2
82	TA19395	|||ATP synthase gamma chain, mitochondrial precursor, putative|Theileria annulata|chr 01|||Manual	69	35486	1	2.9	9.42		http://www.genedb.org/genedb/Search?organism=annulata&name=TA19395	WPL
23	TA13075	|||hypothetical protein|Theileria annulata|chr 02|||Manual	69	24344	2	9	9.72		http://www.genedb.org/genedb/Search?organism=annulata&name=TA13075	DP2
15	TA08265	|||histone H2B, putative|Theileria annulata|chr 04|||Manual	69	12040	3	24.3	10.08		http://www.genedb.org/genedb/Search?organism=annulata&name=TA08265	DP1
26	TA05395	|||histone H3, putative|Theileria annulata|chr 03|||Manual	69	15438	7	25.7	11.15		http://www.genedb.org/genedb/Search?organism=annulata&name=TA05395	DP2
24	TA12600	|||hypothetical protein, conserved|Theileria annulata|chr 02|||Manual	68	17951	1	6.5	4.28		http://www.genedb.org/genedb/Search?organism=annulata&name=TA12600	DP2
89	TA10520	|||centrosome protein (centrin), putative|Theileria annulata|chr 04|||Manual	68	23543	2	7.3	4.42		http://www.genedb.org/genedb/Search?organism=annulata&name=TA10520	WPL
28	TA21440	|||hypothetical protein, conserved|Theileria annulata|chr 01|||Manual	68	14148	1	13.9	4.97		http://www.genedb.org/genedb/Search?organism=annulata&name=TA21440	DP2
13	TA07755	|||thrombospondin-related protein, putative|Theileria annulata|chr 04|||Manual	68	67888	4	7.4	5.13		http://www.genedb.org/genedb/Search?organism=annulata&name=TA07755	AP1
21	TA14820	|||initiation factor 4E, putative|Theileria annulata|chr 02|||Manual	68	27212	2	9.3	5.71		http://www.genedb.org/genedb/Search?organism=annulata&name=TA14820	DP2
62	TA05345	|||arsenical pump-driving ATPase, putative|Theileria annulata|chr 03|||Manual	68	36678	3	12.9	5.73		http://www.genedb.org/genedb/Search?organism=annulata&name=TA05345	WPL
66	TA16730	|||phosphoribosyl pyrophosphate synthetase, putative|Theileria annulata|chr 01|||Manual	68	35514	1	6.2	6.14		http://www.genedb.org/genedb/Search?organism=annulata&name=TA16730	WPL
6	TA03395	|||conserved hypothetical protein|Theileria annulata|chr 03|||Manual	68	59392	1	3.4	6.33		http://www.genedb.org/genedb/Search?organism=annulata&name=TA03395	DP1
58	TA13225	|||hypothetical protein|Theileria annulata|chr 02|||Manual	68	46677	4	17	7.1		http://www.genedb.org/genedb/Search?organism=annulata&name=TA13225	WPL
40	TA03400	|||DEAD-box (RNA) helicase, putative|Theileria annulata|chr 03|||Manual	68	49316	1	3.2	8.61		http://www.genedb.org/genedb/Search?organism=annulata&name=TA03400	WPL
5	TA16370	|||hypothetical protein|Theileria annulata|chr 01|||Manual	68	116501	1	1	8.76		http://www.genedb.org/genedb/Search?organism=annulata&name=TA16370	DP2
3	TA19545	|||eukaryotic translation initiation factor 3 subunit 10, putative|Theileria annulata|chr 01|||Manual	68	130766	8	10.8	9.05		http://www.genedb.org/genedb/Search?organism=annulata&name=TA19545	DP1
9	TA15335	|||ubiquitin carboxyl-terminal hydrolase, putative|Theileria annulata|chr 02|||Manual	68	65997	3	5.7	9.2		http://www.genedb.org/genedb/Search?organism=annulata&name=TA15335	DP2
27	TA08715	|||bacterial histone-like protein, putative|Theileria annulata|chr 04|||Manual	68	19975	1	7.1	9.75		http://www.genedb.org/genedb/Search?organism=annulata&name=TA08715	DP2
7	TA20265	|||60S ribosomal protein l3, putative|Theileria annulata|chr 01|||Manual	68	19692	2	9.2	10.61		http://www.genedb.org/genedb/Search?organism=annulata&name=TA20265	DP1
26	TA18050	|||60S ribosomal protein l35a, putative|Theileria annulata|chr 03|||Manual	68	13536	4	21.4	10.87		http://www.genedb.org/genedb/Search?organism=annulata&name=TA18050	DP2
11	TA19380	|||60S ribosomal protein l13, putative|Theileria annulata|chr 01|||Manual	68	22675	4	16.1	11.29		http://www.genedb.org/genedb/Search?organism=annulata&name=TA19380	P
4	TA07015	|||hypothetical protein, conserved|Theileria annulata|chr 01|||Manual	67	63487	2	8.8	5.38		http://www.genedb.org/genedb/Search?organism=annulata&name=TA07015	P
6	TA12690	|||histone deacetylase, putative|Theileria annulata|chr 02|||Manual	67	51166	1	3.8	5.83		http://www.genedb.org/genedb/Search?organism=annulata&name=TA12690	DP1
13	TA17890	|||rabgdi protein, putative|Theileria annulata|chr 03||Partial|Manual	67	52086	2	9	6.29		http://www.genedb.org/genedb/Search?organism=annulata&name=TA17890	DP2
89	TA12095	|||sco1/2-like protein, putative|Theileria annulata|chr 02|||Manual	67	25462	2	13.2	7.62		http://www.genedb.org/genedb/Search?organism=annulata&name=TA12095	WPL
26	TA17410	|||hypothetical protein|Theileria annulata|chr 03|||Manual	67	21360	2	9.1	7.88		http://www.genedb.org/genedb/Search?organism=annulata&name=TA17410	DP2
91	TA17280	|||cell cycle regulator protein, putative|Theileria annulata|chr 04|||Manual	67	23767	1	6.3	8.52		http://www.genedb.org/genedb/Search?organism=annulata&name=TA17280	WPL
9	TA10515	|||40s ribosomal protein s4, putative|Theileria annulata|chr 04|||Manual	67	28931	6	22	9.86		http://www.genedb.org/genedb/Search?organism=annulata&name=TA10515	P
14	TA21115	|||ribosomal protein s18, putative|Theileria annulata|chr 01|||Manual	67	17614	3	24.7	10.52		http://www.genedb.org/genedb/Search?organism=annulata&name=TA21115	P
15	TA16405	|||40S ribosomal protein S26e, putative|Theileria annulata|chr 01|||Manual	67	13493	2	17.5	10.98		http://www.genedb.org/genedb/Search?organism=annulata&name=TA16405	DP1
46	TA14885	|||hypothetical protein|Theileria annulata|chr 02|||Manual	66	60036	4	15.8	4.55		http://www.genedb.org/genedb/Search?organism=annulata&name=TA14885	WPL
9	TA14075	|||proliferating cell nuclear antigen 2 (PCNA2), putative|Theileria annulata|chr 02|||Manual	66	29945	2	16.1	4.78		http://www.genedb.org/genedb/Search?organism=annulata&name=TA14075	P
2	TA19965	|||ubiquitin-related protein, putative|Theileria annulata|chr 01|||Manual	66	200681	5	2.2	4.91		http://www.genedb.org/genedb/Search?organism=annulata&name=TA19965	DP1
10	TA20110	|||hypothetical protein|Theileria annulata|chr 01|||Manual	66	34901	5	18.2	5.58		http://www.genedb.org/genedb/Search?organism=annulata&name=TA20110	DP2
13	TA17915	|||hypothetical protein|Theileria annulata|chr 03|||Manual	66	54789	3	7.8	6.01		http://www.genedb.org/genedb/Search?organism=annulata&name=TA17915	DP2
11	TA20380	|||transmembrane protein, conserved|Theileria annulata|chr 01|||Manual	66	28411	1	4	6.26		http://www.genedb.org/genedb/Search?organism=annulata&name=TA20380	DP1
50	TA09310	|||26S proteasome ATPase subunit, putative|Theileria annulata|chr 04|||Manual	66	51343	1	4.2	6.54		http://www.genedb.org/genedb/Search?organism=annulata&name=TA09310	WPL
12	TA07270	|||proton translocating inorganic pyrophosphatase, putative|Theileria annulata|chr 04|||Manual	66	135382	1	1.2	7.84		http://www.genedb.org/genedb/Search?organism=annulata&name=TA07270	DP1
28	TA16205	|||hypothetical protein|Theileria annulata|chr 01|||Manual	66	19115	2	11.9	8.35		http://www.genedb.org/genedb/Search?organism=annulata&name=TA16205	DP2
15	TA10160	|||S27 ribosomal protein, putative|Theileria annulata|chr 04|||Manual	66	18560	2	14.2	9.17		http://www.genedb.org/genedb/Search?organism=annulata&name=TA10160	DP1
78	TA07855	|||hypothetical protein, conserved|Theileria annulata|chr 04|||Manual	66	42519	2	9.4	9.97		http://www.genedb.org/genedb/Search?organism=annulata&name=TA07855	WPL
14	TA06425	|||60S ribosomal protein L31, putative|Theileria annulata|chr 01|||Manual	66	14102	2	9.2	10.39		http://www.genedb.org/genedb/Search?organism=annulata&name=TA06425	AP1
20	TA13460	|||40S ribosomal subunit protein S6, putative|Theileria annulata|chr 02|||Manual	66	25481	4	28	10.91		http://www.genedb.org/genedb/Search?organism=annulata&name=TA13460	DP2
5	TA04480	|||hypothetical protein|Theileria annulata|chr 03|||Manual	65	100495	3	5.2	5		http://www.genedb.org/genedb/Search?organism=annulata&name=TA04480	WPL
5	TA15230	|||nucleolar, RNA-binding protein, putative|Theileria annulata|chr 02|||Manual	65	62463	2	3.8	5.24		http://www.genedb.org/genedb/Search?organism=annulata&name=TA15230	AP1
21	TA20080	|||hypothetical protein|Theileria annulata|chr 01|||Manual	65	24881	1	7	5.39		http://www.genedb.org/genedb/Search?organism=annulata&name=TA20080	DP2
15	TA10255	|||40S ribosomal protein S21, putative|Theileria annulata|chr 04|||Manual	65	9222	2	24.4	5.71		http://www.genedb.org/genedb/Search?organism=annulata&name=TA10255	AP1
132	TA21175	|||rna-binding protein, putative|Theileria annulata|chr 01|||Manual	65	9759	1	16.7	6.04		http://www.genedb.org/genedb/Search?organism=annulata&name=TA21175	WPL
3	TA12430	|||beta adaptin, putative|Theileria annulata|chr 02|||Manual	65	99942	4	6.2	6.09		http://www.genedb.org/genedb/Search?organism=annulata&name=TA12430	P
4	TA17760	|||hypothetical protein|Theileria annulata|chr 03|||Manual	65	74446	1	2.8	7.59		http://www.genedb.org/genedb/Search?organism=annulata&name=TA17760	P
38	TA11190	|||signal recognition particle (SRP), 68-kDa subunit, putative|Theileria annulata|chr 04|||Manual	65	70678	1	2.7	8.27		http://www.genedb.org/genedb/Search?organism=annulata&name=TA11190	WPL
1	TA05145	|||hypothetical protein, conserved|Theileria annulata|chr 03|||Manual	65	63507	1	2.5	8.28		http://www.genedb.org/genedb/Search?organism=annulata&name=TA05145	AP1
104	TA04070	|||cyclophilin, putative|Theileria annulata|chr 03|||Manual	65	19874	2	24	8.39		http://www.genedb.org/genedb/Search?organism=annulata&name=TA04070	WPL
15	TA17990	|||wd40-repeat protein, putative|Theileria annulata|chr 03|||Manual	65	62218	1	2.4	8.7		http://www.genedb.org/genedb/Search?organism=annulata&name=TA17990	DP1
7	TA21190	|||eukaryotic translation initiation factor 2 gamma subunit, putative|Theileria annulata|chr 01|||Manual	65	51144	2	9.7	9.01		http://www.genedb.org/genedb/Search?organism=annulata&name=TA21190	AP1
8	TA21445	|||GTP-binding protein, putative|Theileria annulata|chr 01|||Manual	65	41104	2	6.8	9.18		http://www.genedb.org/genedb/Search?organism=annulata&name=TA21445	P
37	TA15335	|||ubiquitin carboxyl-terminal hydrolase, putative|Theileria annulata|chr 02|||Manual	65	65997	2	4	9.2		http://www.genedb.org/genedb/Search?organism=annulata&name=TA15335	WPL
15	TA04270	|||small nuclear ribonucleoprotein (E), putative|Theileria annulata|chr 03|||Manual	65	10572	3	52.7	9.41		http://www.genedb.org/genedb/Search?organism=annulata&name=TA04270	AP1
12	TA18490	|||mitochondrial matrix family protein, putative|Theileria annulata|chr 03|||Manual	64	26810	7	16.2	4.72		http://www.genedb.org/genedb/Search?organism=annulata&name=TA18490	AP1
20	TA07800	|||transcription modulator, putative|Theileria annulata|chr 04|||Manual	64	118325	4	4.4	4.95		http://www.genedb.org/genedb/Search?organism=annulata&name=TA07800	WPL
24	TA07255	|||gamma adaptin, putative|Theileria annulata|chr 04|||Manual	64	95738	3	3.8	5.19		http://www.genedb.org/genedb/Search?organism=annulata&name=TA07255	WPL
8	TA13570	|||deoxyhypusine synthase, putative|Theileria annulata|chr 02|||Manual	64	41712	2	8.4	5.2		http://www.genedb.org/genedb/Search?organism=annulata&name=TA13570	AP1
75	TA16125	|||hypothetical protein|Theileria annulata|chr 01|||Manual	64	38111	1	4.5	5.24		http://www.genedb.org/genedb/Search?organism=annulata&name=TA16125	WPL
119	TA14150	|||YOU2-like zinc finger protein, putative|Theileria annulata|chr 02|||Manual	64	17256	4	24.6	5.27		http://www.genedb.org/genedb/Search?organism=annulata&name=TA14150	WPL
46	TA14975	|||26S proteasome non-ATPase regulatory subunit 12, putative|Theileria annulata|chr 02|||Manual	64	52967	3	16.4	5.28		http://www.genedb.org/genedb/Search?organism=annulata&name=TA14975	WPL
9	TA16275	|||eukaryotic translation initiation factor 3 (eIF3), subunit, putative|Theileria annulata|chr 01|||Manual	64	40266	3	14.4	6.06		http://www.genedb.org/genedb/Search?organism=annulata&name=TA16275	AP1
15	TA18010	|||integral membrane protein, putative|Theileria annulata|chr 03|||Manual	64	57496	3	7	6.15		http://www.genedb.org/genedb/Search?organism=annulata&name=TA18010	DP2
4	TA05220	|||glucose-6-phosphate-1-dehydrogenase, putative|Theileria annulata|chr 03|||Manual	64	102393	4	6.5	6.28		http://www.genedb.org/genedb/Search?organism=annulata&name=TA05220	DP1
17	TA19035	|||GTPase-activating protein, putative|Theileria annulata|chr 01|||Manual	64	36133	1	3.8	6.32		http://www.genedb.org/genedb/Search?organism=annulata&name=TA19035	DP2
7	TA12310	|||vacuolar ATP synthase, putative|Theileria annulata|chr 02|||Manual	64	46627	2	7	6.4		http://www.genedb.org/genedb/Search?organism=annulata&name=TA12310	AP1
18	TA14965	|||DNA-directed RNA polymerases I and III, 40 kDa polypeptide, putative|Theileria annulata|chr 02|||Manual	64	37968	1	4.9	6.6		http://www.genedb.org/genedb/Search?organism=annulata&name=TA14965	DP2
11	TA09670	|||hypothetical protein|Theileria annulata|chr 01|||Manual	64	32929	1	3.7	8.29		http://www.genedb.org/genedb/Search?organism=annulata&name=TA09670	DP1
13	TA05150	|||hypothetical protein, conserved|Theileria annulata|chr 03|||Manual	64	52267	1	2.9	8.62		http://www.genedb.org/genedb/Search?organism=annulata&name=TA05150	DP2
64	TA19055	|||SONA homologue, putative|Theileria annulata|chr 01|||Manual	64	38849	3	7.2	8.91		http://www.genedb.org/genedb/Search?organism=annulata&name=TA19055	WPL
55	TA13560	|||centromere/microtubule binding protein, putative|Theileria annulata|chr 02|||Manual	64	47631	1	4.8	9.06		http://www.genedb.org/genedb/Search?organism=annulata&name=TA13560	WPL
29	TA08020	|||snRNP protein, putative|Theileria annulata|chr 04|||Manual	64	13241	1	8.5	9.25		http://www.genedb.org/genedb/Search?organism=annulata&name=TA08020	DP2
15	TA09350	|||40S ribosomal protein S20, putative|Theileria annulata|chr 04|||Manual	64	13819	2	10	9.65		http://www.genedb.org/genedb/Search?organism=annulata&name=TA09350	AP1
122	TA13725	|||RNA binding protein, putative|Theileria annulata|chr 02|||Manual	64	14068	1	11.5	9.82		http://www.genedb.org/genedb/Search?organism=annulata&name=TA13725	WPL
12	TA10065	|||60S ribosomal protein L26, putative|Theileria annulata|chr 04|||Manual	64	17056	2	17.6	10.86		http://www.genedb.org/genedb/Search?organism=annulata&name=TA10065	P
14	TA16405	|||40S ribosomal protein S26e, putative|Theileria annulata|chr 01|||Manual	64	13493	1	10.5	10.98		http://www.genedb.org/genedb/Search?organism=annulata&name=TA16405	AP1
14	TA07390	|||60S ribosomal protein L36, putative|Theileria annulata|chr 04|||Manual	64	13093	1	7.8	11.57		http://www.genedb.org/genedb/Search?organism=annulata&name=TA07390	P
9	TA16185	|||haloacid dehalogenase-like family hydrolase, putative|Theileria annulata|chr 01|||Manual	63	31909	20	19.1	4.78		http://www.genedb.org/genedb/Search?organism=annulata&name=TA16185	AP1
47	TA19010	|||protein disulfide isomerase precursor, putative|Theileria annulata|chr 01|||Manual	63	60384	2	7.4	5.61		http://www.genedb.org/genedb/Search?organism=annulata&name=TA19010	WPL
17	TA21285	|||eukaryotic translation initiation factor (eiF3 delta homologue), putative|Theileria annulata|chr 01|||Manual	63	29042	2	15.3	5.64		http://www.genedb.org/genedb/Search?organism=annulata&name=TA21285	DP2
15	TA09095	|||hypothetical protein, conserved|Theileria annulata|chr 04|||Manual	63	11229	1	16	6.02		http://www.genedb.org/genedb/Search?organism=annulata&name=TA09095	DP1
3	TA07540	|||eukaryotic translation initiation factor, putative|Theileria annulata|chr 04|||Manual	63	87168	3	4.9	6.07		http://www.genedb.org/genedb/Search?organism=annulata&name=TA07540	P
30	TA03095	|||hypothetical protein, conserved|Theileria annulata|chr 01|||Manual	63	12336	2	21.9	6.39		http://www.genedb.org/genedb/Search?organism=annulata&name=TA03095	DP2
60	TA03690	|||eukaryotic initiation factor, putative|Theileria annulata|chr 03|||Manual	63	41506	1	7.6	6.57		http://www.genedb.org/genedb/Search?organism=annulata&name=TA03690	WPL
63	TA05790	|||ADP-ribosylation factor GTPase-activating protein, putative|Theileria annulata|chr 01|||Manual	63	37103	2	9.3	6.83		http://www.genedb.org/genedb/Search?organism=annulata&name=TA05790	WPL
127	TA08615	|||hypothetical protein, conserved|Theileria annulata|chr 04|||Manual	63	12915	4	44.7	6.84		http://www.genedb.org/genedb/Search?organism=annulata&name=TA08615	WPL
33	TA13125	|||mitochondrial respiratory chain complexes assembly protein (AFG3 homologue), putative|Theileria annulata|chr 02|||Manual	63	92913	1	2	8.57		http://www.genedb.org/genedb/Search?organism=annulata&name=TA13125	WPL
22	TA12530	|||glutaminyl-trna synthetase, putative|Theileria annulata|chr 02|||Manual	63	94669	4	5.3	8.75		http://www.genedb.org/genedb/Search?organism=annulata&name=TA12530	DP2
13	TA12600	|||hypothetical protein, conserved|Theileria annulata|chr 02|||Manual	62	17951	2	14.8	4.28		http://www.genedb.org/genedb/Search?organism=annulata&name=TA12600	AP1
3	TA06145	|||26S proteasome regulatory subunit, putative|Theileria annulata|chr 01|||Manual	62	121409	2	3.1	4.82		http://www.genedb.org/genedb/Search?organism=annulata&name=TA06145	DP1
25	TA10845	|||double-strand break repair protein, putative|Theileria annulata|chr 04|||Manual	62	100025	2	2.9	5.15		http://www.genedb.org/genedb/Search?organism=annulata&name=TA10845	WPL
15	TA21500	|||prefoldin subunit (KE2 homologue), putative|Theileria annulata|chr 01|||Manual	62	13017	1	17.4	5.48		http://www.genedb.org/genedb/Search?organism=annulata&name=TA21500	AP1
33	TA02905	|||hypothetical protein|Theileria annulata|chr 01|||Manual	62	66430	1	3.9	6.08		http://www.genedb.org/genedb/Search?organism=annulata&name=TA02905	WPL
26	TA05745	|||recombinational repair (RAD54 homologue) protein|Theileria annulata|chr 01|||Manual	62	92884	2	4.7	6.11		http://www.genedb.org/genedb/Search?organism=annulata&name=TA05745	WPL
24	TA11435	|||hypothetical protein, conserved|Theileria annulata|chr 02|||Manual	62	15024	1	8.7	6.17		http://www.genedb.org/genedb/Search?organism=annulata&name=TA11435	DP2
7	TA05060	|||ribonucleoside-diphosphate reductase large chain, putative|Theileria annulata|chr 03|||Manual	62	102379	3	5.1	6.21		http://www.genedb.org/genedb/Search?organism=annulata&name=TA05060	DP2
13	TA09310	|||26S proteasome ATPase subunit, putative|Theileria annulata|chr 04|||Manual	62	51343	2	8.5	6.54		http://www.genedb.org/genedb/Search?organism=annulata&name=TA09310	DP2
52	TA14775	|||glycerol kinase, putative|Theileria annulata|chr 02|||Manual	62	56642	3	8.3	7.1		http://www.genedb.org/genedb/Search?organism=annulata&name=TA14775	WPL
79	TA18110	|||hypothetical protein, conserved|Theileria annulata|chr 03|||Manual	62	30148	1	4.7	8.49		http://www.genedb.org/genedb/Search?organism=annulata&name=TA18110	WPL
1	TA05660	|||hypothetical protein, conserved|Theileria annulata|chr 01|||Manual	62	52004	1	3	8.8		http://www.genedb.org/genedb/Search?organism=annulata&name=TA05660	DP2
5	TA04985	|||RNA-binding protein, putative|Theileria annulata|chr 03|||Manual	62	46923	9	28.8	9.15		http://www.genedb.org/genedb/Search?organism=annulata&name=TA04985	P
15	TA04270	|||small nuclear ribonucleoprotein (E), putative|Theileria annulata|chr 03|||Manual	62	10572	4	52.7	9.41		http://www.genedb.org/genedb/Search?organism=annulata&name=TA04270	DP1
118	TA06565	|||small ribonucleoprotein D1, putative|Theileria annulata|chr 01|||Manual	62	13648	2	36.8	10.8		http://www.genedb.org/genedb/Search?organism=annulata&name=TA06565	WPL
15	TA06565	|||small ribonucleoprotein D1, putative|Theileria annulata|chr 01|||Manual	62	13648	2	25.6	10.8		http://www.genedb.org/genedb/Search?organism=annulata&name=TA06565	AP1
2	TA07140	|||splicing factor 3b subunit, putative|Theileria annulata|chr 04|||Manual	61	151438	5	5.8	5.7		http://www.genedb.org/genedb/Search?organism=annulata&name=TA07140	AP1
44	TA16555	|||hypothetical protein|Theileria annulata|chr 01|||Manual	61	51813	1	2.7	5.75		http://www.genedb.org/genedb/Search?organism=annulata&name=TA16555	WPL
15	TA11075	|||high-mobility group protein, putative|Theileria annulata|chr 04|||Manual	61	14094	2	14	5.89		http://www.genedb.org/genedb/Search?organism=annulata&name=TA11075	AP1
32	TA07295	|||acetyl-coenzyme A synthetase, putative|Theileria annulata|chr 04|||Manual	61	77011	2	5.1	6.25		http://www.genedb.org/genedb/Search?organism=annulata&name=TA07295	WPL
22	TA14000	|||hypothetical protein, conserved|Theileria annulata|chr 02|||Manual	61	21615	3	21.1	6.8		http://www.genedb.org/genedb/Search?organism=annulata&name=TA14000	DP2
65	TA15530	|||glyceraldehyde 3-phosphate dehydrogenase, putative|Theileria annulata|chr 02|||Manual	61	37686	3	6	7.08		http://www.genedb.org/genedb/Search?organism=annulata&name=TA15530	WPL
53	TA11475	|||methionine-trna ligase, putative|Theileria annulata|chr 02|||Manual	61	40771	5	17.7	7.53		http://www.genedb.org/genedb/Search?organism=annulata&name=TA11475	WPL
86	TA18180	|||small GTP-binding protein Rab1, putative|Theileria annulata|chr 03|||Manual	61	24755	3	11.8	8.22		http://www.genedb.org/genedb/Search?organism=annulata&name=TA18180	WPL
29	TA17995	|||small zinc finger protein Tim10 homologue, putative|Theileria annulata|chr 03|||Manual	61	10223	1	11.4	8.38		http://www.genedb.org/genedb/Search?organism=annulata&name=TA17995	DP2
4	TA04855	|||cell divison cycle CDC48 homologue, putative or transitional endoplasmic reticulum ATPase, putative|Theileria annulata|chr 03|||Manual	61	102283	4	6.6	8.4		http://www.genedb.org/genedb/Search?organism=annulata&name=TA04855	DP1
117	TA09345	|||GNAT-family N-acetyltransferase, putative|Theileria annulata|chr 04|||Manual	61	21112	4	26	8.68		http://www.genedb.org/genedb/Search?organism=annulata&name=TA09345	WPL
11	TA08955	|||small GTPase, putative|Theileria annulata|chr 04|||Manual	61	22161	1	5.6	8.85		http://www.genedb.org/genedb/Search?organism=annulata&name=TA08955	P
15	TA19280	|||hypothetical protein, conserved|Theileria annulata|chr 01|||Manual	61	16187	3	20.6	8.87		http://www.genedb.org/genedb/Search?organism=annulata&name=TA19280	AP1
16	TA21280	|||hypothetical protein, conserved|Theileria annulata|chr 01|||Manual	61	45764	1	3.6	8.94		http://www.genedb.org/genedb/Search?organism=annulata&name=TA21280	DP2
33	TA17060	|||ms1orf2 protein, putative|Theileria annulata|chr 01|||Manual	61	58215	2	6.6	9.14		http://www.genedb.org/genedb/Search?organism=annulata&name=TA17060	WPL
75	TA09945	|||hypothetical protein|Theileria annulata|chr 04|||Manual	61	30917	6	25.2	9.24		http://www.genedb.org/genedb/Search?organism=annulata&name=TA09945	WPL
120	TA17980	|||u6 snrna-associated sm-like protein, putative|Theileria annulata|chr 03|||Manual	61	9593	3	37.9	9.57		http://www.genedb.org/genedb/Search?organism=annulata&name=TA17980	WPL
15	TA12060	|||60S ribosomal protein l37, putative|Theileria annulata|chr 02|||Manual	61	10729	1	12.1	10.79		http://www.genedb.org/genedb/Search?organism=annulata&name=TA12060	DP1
63	TA10510	|||hypothetical protein, conserved|Theileria annulata|chr 04|||Manual	60	34238	3	12	4.32		http://www.genedb.org/genedb/Search?organism=annulata&name=TA10510	WPL
8	TA04600	|||nucleosome assembly protein, putative|Theileria annulata|chr 03|||Manual	60	33823	1	5.1	4.57		http://www.genedb.org/genedb/Search?organism=annulata&name=TA04600	P
27	TA14150	|||YOU2-like zinc finger protein, putative|Theileria annulata|chr 02|||Manual	60	17256	4	26.1	5.27		http://www.genedb.org/genedb/Search?organism=annulata&name=TA14150	DP2
91	TA07420	|||p36 (Toxoplasma gondii) homologue, putative|Theileria annulata|chr 04|||Manual	60	23997	3	9.1	5.53		http://www.genedb.org/genedb/Search?organism=annulata&name=TA07420	WPL
4	TA20405	|||elongation factor 2, putative|Theileria annulata|chr 01|||Manual	60	93137	4	6.3	5.84		http://www.genedb.org/genedb/Search?organism=annulata&name=TA20405	DP1
4	TA14920	|||heat shock protein HSP70 homologue, putative|Theileria annulata|chr 02|||Manual	60	74313	4	6.8	5.95		http://www.genedb.org/genedb/Search?organism=annulata&name=TA14920	P
5	TA07540	|||eukaryotic translation initiation factor, putative|Theileria annulata|chr 04|||Manual	60	87168	3	7.7	6.07		http://www.genedb.org/genedb/Search?organism=annulata&name=TA07540	AP1
6	TA05220	|||glucose-6-phosphate-1-dehydrogenase, putative|Theileria annulata|chr 03|||Manual	60	102393	1	1.4	6.28		http://www.genedb.org/genedb/Search?organism=annulata&name=TA05220	DP2
15	TA03095	|||hypothetical protein, conserved|Theileria annulata|chr 01|||Manual	60	12336	2	25.7	6.39		http://www.genedb.org/genedb/Search?organism=annulata&name=TA03095	DP1
4	TA15425	|||CTP synthase, putative|Theileria annulata|chr 02|||Manual	60	64677	2	7.8	7.88		http://www.genedb.org/genedb/Search?organism=annulata&name=TA15425	P
26	TA11640	|||ubiquitin-conjugating enzyme e2, putative|Theileria annulata|chr 02|||Manual	60	18142	1	8.3	8.24		http://www.genedb.org/genedb/Search?organism=annulata&name=TA11640	DP2
17	TA13590	|||hypothetical protein, conserved|Theileria annulata|chr 02|||Manual	60	153830	5	3.1	8.52		http://www.genedb.org/genedb/Search?organism=annulata&name=TA13590	WPL
22	TA11775	|||hypothetical protein|Theileria annulata|chr 02|||Manual	60	111581	7	12	8.64		http://www.genedb.org/genedb/Search?organism=annulata&name=TA11775	WPL
12	TA06645	|||RNA binding protein, putative|Theileria annulata|chr 01|||Manual	60	20164	1	9	9.28		http://www.genedb.org/genedb/Search?organism=annulata&name=TA06645	AP1
30	TA04270	|||small nuclear ribonucleoprotein (E), putative|Theileria annulata|chr 03|||Manual	60	10572	3	51.6	9.41		http://www.genedb.org/genedb/Search?organism=annulata&name=TA04270	DP2
67	TA09745	|||hypothetical protein, conserved|Theileria annulata|chr 01|||Manual	59	35445	2	12.7	4.6		http://www.genedb.org/genedb/Search?organism=annulata&name=TA09745	WPL
8	TA07135	|||RAN binding protein 1, putative|Theileria annulata|chr 04|||Manual	59	39321	5	19.8	4.98		http://www.genedb.org/genedb/Search?organism=annulata&name=TA07135	AP1
8	TA20535	|||peptidylprolyl isomerase-like protein, putative|Theileria annulata|chr 01|||Manual	59	81043	5	10.8	5.18		http://www.genedb.org/genedb/Search?organism=annulata&name=TA20535	DP2
1	TA17375	|||polymorphic antigen precursor, putative|Theileria annulata|chr 03|||Manual	59	155260	1	1.3	6.08		http://www.genedb.org/genedb/Search?organism=annulata&name=TA17375	P
6	TA15940	|||chaperone, putative|Theileria annulata|chr 02|||Manual	59	61393	5	12.8	6.13		http://www.genedb.org/genedb/Search?organism=annulata&name=TA15940	DP1
131	TA03095	|||hypothetical protein, conserved|Theileria annulata|chr 01|||Manual	59	12336	3	33.3	6.39		http://www.genedb.org/genedb/Search?organism=annulata&name=TA03095	WPL
6	TA06400	|||hypothetical protein, conserved|Theileria annulata|chr 01|||Manual	59	127477	2	2.1	6.65		http://www.genedb.org/genedb/Search?organism=annulata&name=TA06400	DP2
53	TA06255	|||26S proteasome subunit, putative|Theileria annulata|chr 01|||Manual	59	48659	1	2.5	8.31		http://www.genedb.org/genedb/Search?organism=annulata&name=TA06255	WPL
127	TA17995	|||small zinc finger protein Tim10 homologue, putative|Theileria annulata|chr 03|||Manual	59	10223	1	11.4	8.38		http://www.genedb.org/genedb/Search?organism=annulata&name=TA17995	WPL
10	TA14490	|||hypothetical protein, conserved|Theileria annulata|chr 02|||Manual	59	61820	1	1.7	8.87		http://www.genedb.org/genedb/Search?organism=annulata&name=TA14490	DP2
4	TA06825	|||ribonucleolar protein, putative|Theileria annulata|chr 01|||Manual	59	62727	3	8.6	9.13		http://www.genedb.org/genedb/Search?organism=annulata&name=TA06825	P
10	TA14525	|||eukaryotic translation initiation factor 2, beta, putative|Theileria annulata|chr 02|||Manual	59	26973	3	14.6	9.21		http://www.genedb.org/genedb/Search?organism=annulata&name=TA14525	AP1
76	TA07415	|||peptide chain release factor, putative|Theileria annulata|chr 04|||Manual	59	41771	1	6.9	9.53		http://www.genedb.org/genedb/Search?organism=annulata&name=TA07415	WPL
30	TA12000	|||ribosomal protein s29, putative|Theileria annulata|chr 02|||Manual	59	6756	2	40.7	9.66		http://www.genedb.org/genedb/Search?organism=annulata&name=TA12000	DP2
26	TA17945	|||60S ribosomal protein l28, putative|Theileria annulata|chr 03|||Manual	59	17024	3	15.3	10.35		http://www.genedb.org/genedb/Search?organism=annulata&name=TA17945	DP2
15	TA09745	|||hypothetical protein, conserved|Theileria annulata|chr 01|||Manual	58	35445	2	6.7	4.6		http://www.genedb.org/genedb/Search?organism=annulata&name=TA09745	DP2
5	TA12525	|||Theileria-specific hypothetical protein family member, putative|Theileria annulata|chr 02|||Manual	58	75439	1	2.1	5.01		http://www.genedb.org/genedb/Search?organism=annulata&name=TA12525	DP1
17	TA12025	|||syntaxin-like, putative|Theileria annulata|chr 02|||Manual	58	35683	2	6.7	5.3		http://www.genedb.org/genedb/Search?organism=annulata&name=TA12025	DP2
20	TA11735	|||translation initiation factor if-2, putative|Theileria annulata|chr 02|||Manual	58	106648	2	2.8	5.5		http://www.genedb.org/genedb/Search?organism=annulata&name=TA11735	WPL
2	TA11135	|||vesicle trafficking protein (SEC7 homologue), putative|Theileria annulata|chr 04|||Manual	58	216376	7	4.3	5.86		http://www.genedb.org/genedb/Search?organism=annulata&name=TA11135	DP1
4	TA14990	|||cation transporting ATPase, putative|Theileria annulata|chr 02|||Manual	58	147203	6	5.7	6.17		http://www.genedb.org/genedb/Search?organism=annulata&name=TA14990	DP2
11	TA17250	|||peroxiredoxin 1, putative|Theileria annulata|chr 04|||Manual	58	22046	1	5.6	6.82		http://www.genedb.org/genedb/Search?organism=annulata&name=TA17250	P
83	TA09670	|||hypothetical protein|Theileria annulata|chr 01|||Manual	58	32929	1	3.7	8.29		http://www.genedb.org/genedb/Search?organism=annulata&name=TA09670	WPL
10	TA16145	|||DnaJ-like molecular chaperone, putative|Theileria annulata|chr 01|||Manual	58	40737	1	6.2	9.06		http://www.genedb.org/genedb/Search?organism=annulata&name=TA16145	DP1
104	TA08960	|||hypothetical protein|Theileria annulata|chr 04|||Manual	58	21145	4	16.9	9.89		http://www.genedb.org/genedb/Search?organism=annulata&name=TA08960	WPL
104	TA12215	|||hypothetical protein, conserved|Theileria annulata|chr 02|||Manual	58	20659	1	5.8	9.99		http://www.genedb.org/genedb/Search?organism=annulata&name=TA12215	WPL
25	TA06650	|||60S ribosomal protein L35, putative|Theileria annulata|chr 01|||Manual	58	16588	8	14.8	10.65		http://www.genedb.org/genedb/Search?organism=annulata&name=TA06650	DP2
14	TA18050	|||60S ribosomal protein l35a, putative|Theileria annulata|chr 03|||Manual	58	13536	3	17.1	10.87		http://www.genedb.org/genedb/Search?organism=annulata&name=TA18050	DP1
9	TA16340	|||ADP-ribosylation factor (ARF) GTP-ase activating protein, putative|Theileria annulata|chr 01|||Manual	57	58292	1	4.6	4.53		http://www.genedb.org/genedb/Search?organism=annulata&name=TA16340	DP2
8	TA04410	|||hypothetical protein|Theileria annulata|chr 03|||Manual	57	58080	2	4.1	4.59		http://www.genedb.org/genedb/Search?organism=annulata&name=TA04410	DP2
7	TA11120	|||serine/threonine protein kinase, putative|Theileria annulata|chr 04|||Manual	57	85265	1	2.4	4.74		http://www.genedb.org/genedb/Search?organism=annulata&name=TA11120	DP2
10	TA14115	|||14-3-3 protein homologue, putative|Theileria annulata|chr 02|||Manual	57	29522	2	7	4.92		http://www.genedb.org/genedb/Search?organism=annulata&name=TA14115	P
11	TA12425	|||eukaryotic translation initiation factor 3 subunit II, putative|Theileria annulata|chr 02|||Manual	57	27962	3	13.5	4.93		http://www.genedb.org/genedb/Search?organism=annulata&name=TA12425	AP1
85	TA03785	|||proteasome subnit, putative|Theileria annulata|chr 03|||Manual	57	28739	2	7	5.69		http://www.genedb.org/genedb/Search?organism=annulata&name=TA03785	WPL
21	TA03380	|||splicing factor subunit, putative|Theileria annulata|chr 03|||Manual	57	127138	6	6.3	5.82		http://www.genedb.org/genedb/Search?organism=annulata&name=TA03380	WPL
17	TA06600	|||transketolase subunit, putative|Theileria annulata|chr 01|||Manual	57	41514	3	11	6.17		http://www.genedb.org/genedb/Search?organism=annulata&name=TA06600	DP2
2	TA08425	|||Theileria parva microneme-rhoptry antigen, putative|Theileria annulata|chr 04|||Manual	57	102199	2	2.7	7.12		http://www.genedb.org/genedb/Search?organism=annulata&name=TA08425	WPL
27	TA03485	|||DNA replication licensing factor (MCM7 homolog), putative|Theileria annulata|chr 03|||Manual	57	94939	3	3.6	8.03		http://www.genedb.org/genedb/Search?organism=annulata&name=TA03485	WPL
26	TA11970	|||g10 protein, putative|Theileria annulata|chr 02|||Manual	57	18047	4	20.3	8.47		http://www.genedb.org/genedb/Search?organism=annulata&name=TA11970	DP2
9	TA16500	|||phosphatidylglycerophosphate synthase, putative|Theileria annulata|chr 01|||Manual	57	102127	1	2.1	9.18		http://www.genedb.org/genedb/Search?organism=annulata&name=TA16500	DP2
5	TA16500	|||phosphatidylglycerophosphate synthase, putative|Theileria annulata|chr 01|||Manual	57	102127	4	6.7	9.18		http://www.genedb.org/genedb/Search?organism=annulata&name=TA16500	DP1
126	TA18945	|||peptidylprolyl isomerase, putative|Theileria annulata|chr 01|||Manual	57	16411	3	16.2	9.26		http://www.genedb.org/genedb/Search?organism=annulata&name=TA18945	WPL
102	TA04510	|||U3 small nucleolar ribonucleoprotein or 40S ribosomal protein S4-like, putative|Theileria annulata|chr 03|||Manual	57	22431	3	19	9.33		http://www.genedb.org/genedb/Search?organism=annulata&name=TA04510	WPL
11	TA06055	|||ubiquinol-cytochrome C reductase complex, 14 kDa subunit homologue, putative|Theileria annulata|chr 01|||Manual	57	22888	1	6.6	9.35		http://www.genedb.org/genedb/Search?organism=annulata&name=TA06055	P
2	TA18635	|||hypothetical protein|Theileria annulata|chr 03|||Manual	57	18457	1	11	9.64		http://www.genedb.org/genedb/Search?organism=annulata&name=TA18635	DP1
10	TA14075	|||proliferating cell nuclear antigen 2 (PCNA2), putative|Theileria annulata|chr 02|||Manual	56	29945	1	5.4	4.78		http://www.genedb.org/genedb/Search?organism=annulata&name=TA14075	DP1
16	TA16530	|||ubiquitin-related chaperonin, putative|Theileria annulata|chr 01|||Manual	56	34586	2	10.7	4.85		http://www.genedb.org/genedb/Search?organism=annulata&name=TA16530	DP2
13	TA19265	|||hypothetical protein, conserved|Theileria annulata|chr 01|||Manual	56	28203	4	13.1	5.62		http://www.genedb.org/genedb/Search?organism=annulata&name=TA19265	DP1
63	TA18720	|||hypothetical protein|Theileria annulata|chr 03|||Manual	56	44583	1	3.1	5.68		http://www.genedb.org/genedb/Search?organism=annulata&name=TA18720	WPL
47	TA09045	|||cytosol aminopeptidase, putative|Theileria annulata|chr 04|||Manual	56	59017	1	2.3	5.82		http://www.genedb.org/genedb/Search?organism=annulata&name=TA09045	WPL
89	TA21180	|||hypothetical protein|Theileria annulata|chr 01|||Manual	56	51837	3	11.5	6.2		http://www.genedb.org/genedb/Search?organism=annulata&name=TA21180	WPL
10	TA18110	|||hypothetical protein, conserved|Theileria annulata|chr 03|||Manual	56	30148	2	6.6	8.49		http://www.genedb.org/genedb/Search?organism=annulata&name=TA18110	AP1
10	TA14465	|||1-acylglycerol-3-phosphate O-acyltransferase, putative|Theileria annulata|chr 02|||Manual	56	32444	2	9.5	9.14		http://www.genedb.org/genedb/Search?organism=annulata&name=TA14465	AP1
5	TA18420	|||dead box RNA helicase, putative|Theileria annulata|chr 03|||Manual	56	74455	4	7.3	9.23		http://www.genedb.org/genedb/Search?organism=annulata&name=TA18420	P
14	TA06650	|||60S ribosomal protein L35, putative|Theileria annulata|chr 01|||Manual	56	16588	3	14.8	10.65		http://www.genedb.org/genedb/Search?organism=annulata&name=TA06650	DP1
27	TA07390	|||60S ribosomal protein L36, putative|Theileria annulata|chr 04|||Manual	56	13093	4	29.6	11.57		http://www.genedb.org/genedb/Search?organism=annulata&name=TA07390	DP2
28	TA11120	|||serine/threonine protein kinase, putative|Theileria annulata|chr 04|||Manual	55	85265	1	2.4	4.74		http://www.genedb.org/genedb/Search?organism=annulata&name=TA11120	WPL
6	TA07255	|||gamma adaptin, putative|Theileria annulata|chr 04|||Manual	55	95738	2	2.8	5.19		http://www.genedb.org/genedb/Search?organism=annulata&name=TA07255	DP2
15	TA13410	|||actin ii, putative|Theileria annulata|chr 02|||Manual	55	43022	2	9.2	5.31		http://www.genedb.org/genedb/Search?organism=annulata&name=TA13410	DP2
11	TA16555	|||hypothetical protein|Theileria annulata|chr 01|||Manual	55	51813	2	6.2	5.75		http://www.genedb.org/genedb/Search?organism=annulata&name=TA16555	DP2
22	TA05465	|||hypothetical protein|Theileria annulata|chr 03|||Manual	55	300549	4	2	6.66		http://www.genedb.org/genedb/Search?organism=annulata&name=TA05465	DP2
8	TA06695	|||DNA replication licensing factor (MCM5 homologue), putative|Theileria annulata|chr 01|||Manual	55	88150	7	9.2	7		http://www.genedb.org/genedb/Search?organism=annulata&name=TA06695	DP2
128	TA07960	|||ubiquinol-cytochrome c reductase complex, subunit, putative|Theileria annulata|chr 04|||Manual	55	12836	1	7.5	7.53		http://www.genedb.org/genedb/Search?organism=annulata&name=TA07960	WPL
28	TA06355	|||hypothetical protein|Theileria annulata|chr 01|||Manual	55	15223	1	8.8	8.46		http://www.genedb.org/genedb/Search?organism=annulata&name=TA06355	DP2
123	TA02635	|||DNA-directed RNA polymerase II, putative|Theileria annulata|chr 03|||Manual	55	14557	1	14.5	9.1		http://www.genedb.org/genedb/Search?organism=annulata&name=TA02635	WPL
10	TA10805	|||hypothetical protein|Theileria annulata|chr 04|||Manual	55	39727	1	3.8	9.12		http://www.genedb.org/genedb/Search?organism=annulata&name=TA10805	DP1
24	TA18300	|||signal peptidase, putative|Theileria annulata|chr 03|||Manual	55	20992	2	9.3	9.24		http://www.genedb.org/genedb/Search?organism=annulata&name=TA18300	DP2
17	TA10085	|||ubiquinol-cytochrome c reductase, putative|Theileria annulata|chr 04|||Manual	55	40097	1	4.3	9.33		http://www.genedb.org/genedb/Search?organism=annulata&name=TA10085	DP2
14	TA17945	|||60S ribosomal protein l28, putative|Theileria annulata|chr 03|||Manual	55	17024	3	15.3	10.35		http://www.genedb.org/genedb/Search?organism=annulata&name=TA17945	AP1
7	TA20265	|||60S ribosomal protein l3, putative|Theileria annulata|chr 01|||Manual	55	19692	4	13.9	10.61		http://www.genedb.org/genedb/Search?organism=annulata&name=TA20265	P
14	TA02825	|||60S ribosomal protein L14, putative|Theileria annulata|chr 01|||Manual	55	14557	2	10.2	10.94		http://www.genedb.org/genedb/Search?organism=annulata&name=TA02825	P
14	TA05395	|||histone H3, putative|Theileria annulata|chr 03|||Manual	55	15438	2	11.8	11.15		http://www.genedb.org/genedb/Search?organism=annulata&name=TA05395	AP1
1	TA15580	|||hypothetical protein|Theileria annulata|chr 02|||Manual	54	212237	3	1.2	5.2		http://www.genedb.org/genedb/Search?organism=annulata&name=TA15580	P
6	TA14975	|||26S proteasome non-ATPase regulatory subunit 12, putative|Theileria annulata|chr 02|||Manual	54	52967	2	11.2	5.28		http://www.genedb.org/genedb/Search?organism=annulata&name=TA14975	DP1
9	TA12025	|||syntaxin-like, putative|Theileria annulata|chr 02|||Manual	54	35683	2	9.3	5.3		http://www.genedb.org/genedb/Search?organism=annulata&name=TA12025	DP1
38	TA10095	|||ubiquitin C-terminal hydrolase, putative|Theileria annulata|chr 04|||Manual	54	61823	4	8.6	5.47		http://www.genedb.org/genedb/Search?organism=annulata&name=TA10095	WPL
11	TA07420	|||p36 (Toxoplasma gondii) homologue, putative|Theileria annulata|chr 04|||Manual	54	23997	1	3.3	5.53		http://www.genedb.org/genedb/Search?organism=annulata&name=TA07420	AP1
11	TA18245	|||hypothetical protein|Theileria annulata|chr 03|||Manual	54	26974	1	4.8	5.87		http://www.genedb.org/genedb/Search?organism=annulata&name=TA18245	DP1
14	TA12565	|||cargo protein (transmembrane protein tmp21 homologue), putative|Theileria annulata|chr 02|||Manual	54	24312	2	10.8	6.06		http://www.genedb.org/genedb/Search?organism=annulata&name=TA12565	DP1
85	TA18740	|||calcyclin binding protein-like, putative|Theileria annulata|chr 03|||Manual	54	23094	2	12.5	6.33		http://www.genedb.org/genedb/Search?organism=annulata&name=TA18740	WPL
39	TA20115	|||hypothetical protein|Theileria annulata|chr 01|||Manual	54	32611	1	8.3	6.72		http://www.genedb.org/genedb/Search?organism=annulata&name=TA20115	WPL
88	TA12090	|||protein kinase, putative|Theileria annulata|chr 02|||Manual	54	24292	2	7.7	7.63		http://www.genedb.org/genedb/Search?organism=annulata&name=TA12090	WPL
10	TA12505	|||hypothetical protein, conserved|Theileria annulata|chr 02|||Manual	54	70912	1	2.9	8.26		http://www.genedb.org/genedb/Search?organism=annulata&name=TA12505	DP2
72	TA04330	|||hypothetical protein, conserved|Theileria annulata|chr 03|||Manual	54	25411	2	16.4	8.67		http://www.genedb.org/genedb/Search?organism=annulata&name=TA04330	WPL
19	TA08150	|||cytochrome C1 precursor, putative|Theileria annulata|chr 04|||Manual	54	45831	3	12.9	8.98		http://www.genedb.org/genedb/Search?organism=annulata&name=TA08150	DP2
32	TA20735	|||DNA mismatch repair protein msh2, putative|Theileria annulata|chr 01|||Manual	54	75523	3	5.8	9.12		http://www.genedb.org/genedb/Search?organism=annulata&name=TA20735	WPL
13	TA17700	|||integral membarne protein, putative|Theileria annulata|chr 03|||Manual	54	21213	1	4.8	9.4		http://www.genedb.org/genedb/Search?organism=annulata&name=TA17700	DP1
93	TA16935	|||nucleolar phosphoprotein (Nopp34 homologue), putative|Theileria annulata|chr 01|||Manual	54	22719	2	9.7	9.7		http://www.genedb.org/genedb/Search?organism=annulata&name=TA16935	WPL
30	TA08280	|||hypothetical protein|Theileria annulata|chr 04|||Manual	54	13796	1	8.3	9.85		http://www.genedb.org/genedb/Search?organism=annulata&name=TA08280	DP2
13	TA21110	|||60S ribosomal protein l11a, putative|Theileria annulata|chr 01|||Manual	54	19973	2	11.1	9.88		http://www.genedb.org/genedb/Search?organism=annulata&name=TA21110	P
14	TA08390	|||60S ribosomal protein L32, putative|Theileria annulata|chr 04|||Manual	54	15379	3	21.2	11.6		http://www.genedb.org/genedb/Search?organism=annulata&name=TA08390	AP1
26	TA18470	|||serine/threonine-protein kinase, putative|Theileria annulata|chr 03|||Manual	53	81980	4	2	5.14		http://www.genedb.org/genedb/Search?organism=annulata&name=TA18470	DP2
6	TA04275	|||lysine-tRNA ligase, putative|Theileria annulata|chr 03|||Manual	53	54079	4	13.8	5.4		http://www.genedb.org/genedb/Search?organism=annulata&name=TA04275	AP1
1	TA03650	|||hypothetical protein|Theileria annulata|chr 03|||Manual	53	119069	8	10.7	5.43		http://www.genedb.org/genedb/Search?organism=annulata&name=TA03650	AP1
100	TA05920	|||hypothetical protein|Theileria annulata|chr 01|||Manual	53	20069	6	33.1	5.67		http://www.genedb.org/genedb/Search?organism=annulata&name=TA05920	WPL
15	TA07140	|||splicing factor 3b subunit, putative|Theileria annulata|chr 04|||Manual	53	151438	4	1.9	5.7		http://www.genedb.org/genedb/Search?organism=annulata&name=TA07140	WPL
18	TA07380	|||26S proteasome (regulatory) subunit, putative|Theileria annulata|chr 04|||Manual	53	34034	3	19.1	5.94		http://www.genedb.org/genedb/Search?organism=annulata&name=TA07380	DP2
6	TA08675	|||hypothetical protein, conserved|Theileria annulata|chr 04|||Manual	53	122205	3	3.2	5.99		http://www.genedb.org/genedb/Search?organism=annulata&name=TA08675	DP2
110	TA12565	|||cargo protein (transmembrane protein tmp21 homologue), putative|Theileria annulata|chr 02|||Manual	53	24312	2	13.1	6.06		http://www.genedb.org/genedb/Search?organism=annulata&name=TA12565	WPL
14	TA08820	|||hypothetical protein, conserved|Theileria annulata|chr 04|||Manual	53	42392	1	5.6	6.16		http://www.genedb.org/genedb/Search?organism=annulata&name=TA08820	DP2
95	TA14690	|||acyl carrier protein, apicoplast, putative|Theileria annulata|chr 02|||Manual	53	15831	2	5.1	6.42		http://www.genedb.org/genedb/Search?organism=annulata&name=TA14690	WPL
10	TA21365	|||hydroxyacylglutathione hydrolase, putative|Theileria annulata|chr 01|||Manual	53	42202	2	5.5	6.86		http://www.genedb.org/genedb/Search?organism=annulata&name=TA21365	AP1
5	TA18970	|||long-chain-fatty-acid--coa ligase, putative|Theileria annulata|chr 01|||Manual	53	77712	2	4.6	8.05		http://www.genedb.org/genedb/Search?organism=annulata&name=TA18970	AP1
15	TA17990	|||wd40-repeat protein, putative|Theileria annulata|chr 03|||Manual	53	62218	1	2.4	8.7		http://www.genedb.org/genedb/Search?organism=annulata&name=TA17990	AP1
3	TA16370	|||hypothetical protein|Theileria annulata|chr 01|||Manual	53	116501	3	3.5	8.76		http://www.genedb.org/genedb/Search?organism=annulata&name=TA16370	DP1
9	TA10625	|||Succinyl-CoA ligase [GDP-forming] alpha-chain, mitochondrial precursor|Theileria annulata|chr 04|||Manual	53	35478	6	23.4	9.09		http://www.genedb.org/genedb/Search?organism=annulata&name=TA10625	AP1
75	TA10805	|||hypothetical protein|Theileria annulata|chr 04|||Manual	53	39727	2	6.1	9.12		http://www.genedb.org/genedb/Search?organism=annulata&name=TA10805	WPL
85	TA02885	|||molecular chaperone, putative|Theileria annulata|chr 01|||Manual	53	26051	2	11.8	9.15		http://www.genedb.org/genedb/Search?organism=annulata&name=TA02885	WPL
105	TA08380	|||60S ribosome subunit biogenesis protein (Nip7 homologue), putative|Theileria annulata|chr 04|||Manual	53	21040	2	8.2	9.52		http://www.genedb.org/genedb/Search?organism=annulata&name=TA08380	WPL
10	TA08200	|||RNA-binding protein, putative|Theileria annulata|chr 04|||Manual	53	30315	1	7.3	10.04		http://www.genedb.org/genedb/Search?organism=annulata&name=TA08200	AP1
56	TA14520	|||hypothetical protein, conserved|Theileria annulata|chr 02|||Manual	52	42044	1	8.3	4.96		http://www.genedb.org/genedb/Search?organism=annulata&name=TA14520	WPL
20	TA04315	|||hypothetical protein, conserved|Theileria annulata|chr 03|||Manual	52	89667	1	1.6	5.07		http://www.genedb.org/genedb/Search?organism=annulata&name=TA04315	WPL
11	TA09915	|||vacuolar protein sorting, VPS29 homologue, putative|Theileria annulata|chr 04|||Manual	52	23563	2	10.3	5.11		http://www.genedb.org/genedb/Search?organism=annulata&name=TA09915	AP1
9	TA08815	|||elongation factor subunit (either EF1 or release factor), putative|Theileria annulata|chr 04|||Manual	52	61053	1	4.6	5.12		http://www.genedb.org/genedb/Search?organism=annulata&name=TA08815	DP2
3	TA15835	|||hypothetical protein, conserved|Theileria annulata|chr 02|||Manual	52	206197	4	3.3	5.68		http://www.genedb.org/genedb/Search?organism=annulata&name=TA15835	DP2
24	TA13610	|||ATP-dependent RNA helicase, putative|Theileria annulata|chr 02|||Manual	52	119607	3	3.8	5.91		http://www.genedb.org/genedb/Search?organism=annulata&name=TA13610	WPL
1	TA10280	|||vacuolar H+ ATPase, 116 kDa subunit, putative|Theileria annulata|chr 04|||Manual	52	108719	2	2.7	6.04		http://www.genedb.org/genedb/Search?organism=annulata&name=TA10280	DP1
11	TA12510	|||thymidylate kinase, putative|Theileria annulata|chr 02|||Manual	52	24995	2	18.2	7.01		http://www.genedb.org/genedb/Search?organism=annulata&name=TA12510	AP1
21	TA09080	|||hypothetical protein|Theileria annulata|chr 04|||Manual	52	21706	1	5.7	7.85		http://www.genedb.org/genedb/Search?organism=annulata&name=TA09080	DP2
92	TA09700	|||small GTPase (Rab11 homologue), putative|Theileria annulata|chr 01|||Manual	52	23598	1	5.3	8.91		http://www.genedb.org/genedb/Search?organism=annulata&name=TA09700	WPL
10	TA17835	|||AAA family ATPase, putative|Theileria annulata|chr 03|||Manual	52	64458	4	10.4	9.43		http://www.genedb.org/genedb/Search?organism=annulata&name=TA17835	DP2
15	TA07565	|||hypothetical protein, conserved|Theileria annulata|chr 04|||Manual	52	9405	1	17.5	9.51		http://www.genedb.org/genedb/Search?organism=annulata&name=TA07565	AP1
25	TA18635	|||hypothetical protein|Theileria annulata|chr 03|||Manual	52	18457	1	4.3	9.64		http://www.genedb.org/genedb/Search?organism=annulata&name=TA18635	DP2
130	TA07745	|||U6 snRNP protein Lsm2, putative|Theileria annulata|chr 04|||Manual	52	13548	2	9.8	9.76		http://www.genedb.org/genedb/Search?organism=annulata&name=TA07745	WPL
24	TA21110	|||60S ribosomal protein l11a, putative|Theileria annulata|chr 01|||Manual	52	19973	1	8.2	9.88		http://www.genedb.org/genedb/Search?organism=annulata&name=TA21110	DP2
28	TA11055	|||hypothetical protein, conserved|Theileria annulata|chr 04|||Manual	51	16362	1	6.5	4.69		http://www.genedb.org/genedb/Search?organism=annulata&name=TA11055	DP2
3	TA19965	|||ubiquitin-related protein, putative|Theileria annulata|chr 01|||Manual	51	200681	4	2.9	4.91		http://www.genedb.org/genedb/Search?organism=annulata&name=TA19965	DP2
88	TA05955	|||hypothetical protein, conserved|Theileria annulata|chr 01|||Manual	51	25390	2	11.3	5.51		http://www.genedb.org/genedb/Search?organism=annulata&name=TA05955	WPL
121	TA06350	|||hypothetical protein|Theileria annulata|chr 01|||Manual	51	78021	2	4.3	6.31		http://www.genedb.org/genedb/Search?organism=annulata&name=TA06350	WPL
3	TA05455	|||ABC transporter, putative|Theileria annulata|chr 03|||Manual	51	191720	4	2.6	6.47		http://www.genedb.org/genedb/Search?organism=annulata&name=TA05455	DP2
30	TA06695	|||DNA replication licensing factor (MCM5 homologue), putative|Theileria annulata|chr 01|||Manual	51	88150	3	6.4	7		http://www.genedb.org/genedb/Search?organism=annulata&name=TA06695	WPL
30	TA18430	|||hypothetical protein|Theileria annulata|chr 03|||Manual	51	9883	1	12.3	8.04		http://www.genedb.org/genedb/Search?organism=annulata&name=TA18430	DP2
2	TA18715	|||hypothetical protein|Theileria annulata|chr 03|||Manual	51	73067	3	3.5	8.32		http://www.genedb.org/genedb/Search?organism=annulata&name=TA18715	DP1
79	TA09650	|||hypothetical protein, conserved|Theileria annulata|chr 01|||Manual	51	34606	1	3.1	9.35		http://www.genedb.org/genedb/Search?organism=annulata&name=TA09650	WPL
112	TA19850	|||hypothetical protein, conserved|Theileria annulata|chr 01|||Manual	51	18945	1	5	9.79		http://www.genedb.org/genedb/Search?organism=annulata&name=TA19850	WPL
18	TA14895	|||60S ribosomal protein l7a, putative|Theileria annulata|chr 02|||Manual	51	30481	2	7.5	10.33		http://www.genedb.org/genedb/Search?organism=annulata&name=TA14895	DP2
12	TA15220	|||60S ribosomal protein l21, putative|Theileria annulata|chr 02|||Manual	51	18673	3	15	10.41		http://www.genedb.org/genedb/Search?organism=annulata&name=TA15220	AP1
12	TA17330	|||hypothetical protein|Theileria annulata|chr 04|||Manual	50	69028	2	1.8	5.31		http://www.genedb.org/genedb/Search?organism=annulata&name=TA17330	WPL
12	TA13200	|||replication factor A-related protein, putative|Theileria annulata|chr 02|||Manual	50	54249	1	2.8	5.39		http://www.genedb.org/genedb/Search?organism=annulata&name=TA13200	DP2
116	TA03440	|||RNA-binding protein, putative|Theileria annulata|chr 03|||Manual	50	16798	1	5.5	5.82		http://www.genedb.org/genedb/Search?organism=annulata&name=TA03440	WPL
82	TA14345	|||hypothetical protein, conserved|Theileria annulata|chr 02|||Manual	50	25947	2	18.4	6.39		http://www.genedb.org/genedb/Search?organism=annulata&name=TA14345	WPL
20	TA06165	|||Rab GTPAse, putative|Theileria annulata|chr 01|||Manual	50	24095	2	14.3	6.92		http://www.genedb.org/genedb/Search?organism=annulata&name=TA06165	DP2
1	TA08425	|||Theileria parva microneme-rhoptry antigen, putative|Theileria annulata|chr 04|||Manual	50	102199	4	3.7	7.12		http://www.genedb.org/genedb/Search?organism=annulata&name=TA08425	DP1
5	TA07095	|||ClpB protein, putative|Theileria annulata|chr 04|||Manual	50	130892	4	3.9	8.38		http://www.genedb.org/genedb/Search?organism=annulata&name=TA07095	AP1
15	TA06570	|||mitochondrial inner membrane subunit, putative|Theileria annulata|chr 01|||Manual	50	45709	1	2.8	8.48		http://www.genedb.org/genedb/Search?organism=annulata&name=TA06570	DP2
6	TA18615	|||ATP synthase alpha chain heart isoform, mitochondrial precursor|Theileria annulata|chr 03|||Manual	50	59955	5	6.2	8.52		http://www.genedb.org/genedb/Search?organism=annulata&name=TA18615	DP1
9	TA17425	|||pre-protein translocase (SEC61 homologue), putative|Theileria annulata|chr 03|||Manual	50	51940	2	5	8.85		http://www.genedb.org/genedb/Search?organism=annulata&name=TA17425	DP1
37	TA20705	|||histone acetyltransferase gcn5-related, putative|Theileria annulata|chr 01|||Manual	50	72505	5	9.5	8.94		http://www.genedb.org/genedb/Search?organism=annulata&name=TA20705	WPL
12	TA15220	|||60S ribosomal protein l21, putative|Theileria annulata|chr 02|||Manual	50	18673	2	13.8	10.41		http://www.genedb.org/genedb/Search?organism=annulata&name=TA15220	P
	Slice indicates position in the gel. Score, Mascot score; Mass, expected molecular mass in daltons; Queries matched, number of MS/MS spectra that were matched to this protein; Seq. cov, % of sequence covered; Pi, expected isoelectric point. WPL, detected in whole parasite lysate; P, detected in pellet; AP1, detected in aqueous phase 1; DP1, detected in detergent phase (short gel - first experimen…
