# Supplementary material for: Proteomic analysis of the Theileria annulata schizont
Source: Int J Parasitol. 2013 Feb;43(2):173–80. doi: 10.1016/j.ijpara.2012.10.017 (PMC3572392; doi:10.1016/j.ijpara.2012.10.017)
Supplement: Supplementary data 2 [file mmc2.xlsx]

## Sheet: Sheet1
Supplementary Table S2. List of Theileria annulata proteins identified by 1-D gel LC-MS/MS, with known functions in central carbon metabolism.
Accession number (GeneDB)	Description	Score	Mass	Queries matched	Seq. cov. (%)	MS	EST
Glycolysis
TA19800	hexokinase 1, putative, TapCfo4.1qc.43	535	54399	26	48.9	yes	yes
TA04045	glucose-6-phosphate isomerase, putative, Tap24g11.q1c.251	565	63810	25	35.2	yes	yes
TA13950	pyrophosphate--fructose 6-phosphate 1-phosphotransferase alpha subunit, putative, Tap787h09.q1kb.559	1690	193934	53	28.9	yes	yes
TA20060	fructose-bisphosphate aldolase 2, putative, TapCfo4.1qc.95	1403	42285	40	62.9	yes	yes
TA08590	triosephosphate isomerase (chloroplast precursor?), putative, Tap349h10.p1c.376	135	37898	8	21	yes	no
TA10540	triosephosphate isomerase, putative, Tap579b07.q1c.231c					no	yes
TA08145	glyceraldehyde-3-phosphate dehydrogenase, putative, Tap349h10.p1c.296c	2039	36741	65	82.6	yes	yes
TA15530	glyceraldehyde 3-phosphate dehydrogenase, putative, Tap787h09.q1kb.846c	61	37686	3	6	yes	no
TA14775	glycerol kinase, putative	62	56642	3	8.3	yes	no
TA06655	phosphoglycerate kinase (PGK1 homologue), putative, Tap349e08.q2ks7.283	948	45331	29	59.5	yes	yes
TA10465	phosphoglycerate mutase, putative	552	32085	25	46.9	yes	yes
TA10425	enolase, putative	2047	48528	55	61.1	yes	yes
TA11540	pyruvate kinase, putative, Tap787h09.q1kb.120	73	79987	5	8.3	yes	no
TA10915	pyruvate kinase, putative, Tap579b07.q1c.300	316	57356	10	21.8	yes	yes
Citric acid cycle
TA17020	iron-responsive element binding protein/aconitase, putative	494	102428	18	26.8	yes	no
TA10850	isocitrate dehydrogenase, putative, Tap579b07.q1c.289	403	52086	15	40.7	yes	yes
TA05275	2-oxoglutarate dehydrogenase E1 component, putative, Tap24g11.q1c.50c	146	117341	7	11.2	yes	no
TA08530	2-oxoglutarate dehydrogenase complex, (dihydrolipoamide-related component?), putative, Tap349h10.p1c.366	155	47064	9	21.1	yes	yes
TA02815	succinyl-coA ligase, subunit, putative, Tap152h01.q1c.14	189	47485	6	15.2	yes	yes
TA10625	Succinyl-CoA ligase [GDP-forming] alpha-chain, mitochondrial precursor, Tap579b07.q1c.247c	102	35478	7	25.2	yes	yes
TA19430	succinate dehydrogenase [ubiquinone] iron-sulfur protein, putative, TapCfo4.1qc.197c	74	32399	3	19.1	yes	yes
TA03455	succinate dehydrogenase (flavoprotein) subunit, putative, Tap24g11.q1c.143c	90	66799	3	6.1	yes	yes
TA03430	Fumarate hydratase class I					no	yes
TA18100	malate:quinone oxidoreductase, putative, TapBAC3D10Ba02.p1k.188	80	56125	4	16.8	yes	no
TA14450	citrate synthase, mitochondrial precursor, putative, Tap787h09.q1kb.649	175	76642	7	15.6	yes	no
TA11105	glutamate dehydrogenase, putative|Theileria annulata|chr 04|||Manual	2106	133997	83	46.3	yes	no
TA09590	L-lactate dehydrogenase, putative	1212	40416	43	59.9	yes	yes
TA20590	phosphoenolpyruvate carboxykinase, putative	125	65375	6	18.1	yes	yes
TA02480	hexose transporter (HT1 homologue), putative|Theileria annulata|chr 03|||Manual	124	52452	4	5.3	yes	yes
TA10315	sodium transporter, putative|Theileria annulata|chr 04|||Manual	338	53005	11	22.5	yes	no
TA14775	glycerol kinase, putative|Theileria annulata|chr 02|||Manual	62	56642	3	8.3	yes	no
Score, Mascot score; Mass, expected molecular mass in daltons; Queries matched, number of MS/MS spectra that were matched to this protein; Seq. cov, % of sequence covered. MS indicates proteins identified by mass spectrometry in this study; EST indicates representation in the EST library.
